# Supplementary material for: Integrated MicroRNA–mRNA Sequencing Analysis Identifies Regulators and Networks Involved in Feline Hypertrophic Cardiomyopathy
Source: Int J Mol Sci. 2025 Jul 15;26(14):6764. doi: 10.3390/ijms26146764 (PMC12295212; doi:10.3390/ijms26146764)
Supplement: Supplementary file 1 [file ijms-26-06764-s001.zip]

Archive with 1 entries (1 files):
- ijms-3737561-supplementary.xlsx
