# Supplementary material for: Integrated MicroRNA–mRNA Sequencing Analysis Identifies Regulators and Networks Involved in Feline Hypertrophic Cardiomyopathy
Source: Int J Mol Sci. 2025 Jul 15;26(14):6764. doi: 10.3390/ijms26146764 (PMC12295212; doi:10.3390/ijms26146764)
Supplement: Supplementary file 1 [file ijms-26-06764-s001.zip › ijms-3737561-supplementary.xlsx]

## Sheet: 1a. HCM LV vs healthy LV
Supplementary table 1a. HCM LV vs. healthy LV microRNA-mRNA pairs
Symbol	Expr Fold Change	Source	Confidence	Symbol	Expr Fold Change	Pathway
Decreased Expression
miR-122-5p (miRNAs w/seed GGAGUGU)	-4.776	TargetScan Human	High (predicted)	CDA	1.473	Salvage Pathways of Pyrimidine Deoxyribonucleotides,Salvage Pathways of Pyrimidine Ribonucleotides
		miRecords	Experimentally Observed	EGLN3	1.154	HIF1α Signaling,Renal Cell Carcinoma Signaling
		TargetScan Human	High (predicted)	GPIHBP1	-1.183
		miRecords	Experimentally Observed	HJV	-1.154	Iron homeostasis signaling pathway
		TargetScan Human	High (predicted)	IFITM5	2.186	Coronavirus Replication Pathway
		miRecords	Experimentally Observed	OSMR	1.98	Acute Phase Response Signaling,Oncostatin M Signaling,Role of JAK family kinases in IL-6-type Cytokine Signaling
		TargetScan Human	High (predicted)	RDH12	1.224	RAR Activation,Retinoate Biosynthesis I,Retinol Biosynthesis,The Visual Cycle
		TargetScan Human	High (predicted)	ST6GALNAC4	1.028
		TargetScan Human	High (predicted)	TIMD4	1.302	Th1 and Th2 Activation Pathway,Th2 Pathway
		TargetScan Human	High (predicted)	TUBA1C	1.025	14-3-3-mediated Signaling,Axonal Guidance Signaling,Breast Cancer Regulation by Stathmin1,Coronavirus Replication Pathway,Epithelial Adherens Junction Signaling,Gap Junction Signaling,Germ Cell-Sertoli Cell Junction Signaling,Phagosome Maturation,Remodeling of Epithelial Adherens Junctions,Sertoli Cell-Sertoli Cell Junction Signaling,Sirtuin Signaling Pathway
		TargetScan Human	High (predicted)	ZNF571	-1.275
miR-31-3p (and other miRNAs w/seed GCUAUGC)	-2.282	TargetScan Human	High (predicted)	CYP1B1	2.088	Acetone Degradation I (to Methylglyoxal),Aryl Hydrocarbon Receptor Signaling,Bupropion Degradation,Estrogen Biosynthesis,Melatonin Degradation I,Nicotine Degradation II,Nicotine Degradation III,Superpathway of Melatonin Degradation,Xenobiotic Metabolism AHR Signaling Pathway,Xenobiotic Metabolism Signaling
miR-31-5p (and other miRNAs w/seed GGCAAGA)	-2.017	TargetScan Human	High (predicted)	C2orf80	-2.314
		TargetScan Human	High (predicted)	DDX58	1.142	Activation of IRF by Cytosolic Pattern Recognition Receptors,Coronavirus Pathogenesis Pathway,Role of Hypercytokinemia/hyperchemokinemia in the Pathogenesis of Influenza,Role of Pattern Recognition Receptors in Recognition of Bacteria and Viruses,Role of PKR in Interferon Induction and Antiviral Response,Role of RIG1-like Receptors in Antiviral Innate Immunity
		TargetScan Human	High (predicted)	EGLN3	1.154	HIF1α Signaling,Renal Cell Carcinoma Signaling
		TargetScan Human	High (predicted)	FAM163A	1.958
		TargetScan Human	High (predicted)	FMOD	3.255
		TargetScan Human	High (predicted)	KRT80	2.332	Glucocorticoid Receptor Signaling
		TargetScan Human	High (predicted)	MLXIPL	-1.587	FXR/RXR Activation,LXR/RXR Activation
		TargetScan Human	High (predicted)	RGS4	2.488	cAMP-mediated signaling,G-Protein Coupled Receptor Signaling,Gαi Signaling,Gαq Signaling,Opioid Signaling Pathway
miR-135a-5p (and other miRNAs w/seed AUGGCUU)	-1.951	miRecords	Experimentally Observed	ALOX5AP	1.65	Eicosanoid Signaling
		TargetScan Human	High (predicted)	CLEC7A	1.387	Phagosome Formation,Role of Pattern Recognition Receptors in Recognition of Bacteria and Viruses
		TargetScan Human	High (predicted)	CXCL10	1.594	Agranulocyte Adhesion and Diapedesis,Communication between Innate and Adaptive Immune Cells,Granulocyte Adhesion and Diapedesis,IL-17A Signaling in Gastric Cells,Neuroinflammation Signaling Pathway,Pathogenesis of Multiple Sclerosis,Role of Hypercytokinemia/hyperchemokinemia in the Pathogenesis of Influenza,Role of IL-17F in Allergic Inflammatory Airway Diseases,Role of MAPK Signaling in Inhibiti…
		TargetScan Human	High (predicted)	LYPLA1	1.351
		TargetScan Human	High (predicted)	NAP1L2	1.225
		TargetScan Human	High (predicted)	NEFM	5.528	Amyotrophic Lateral Sclerosis Signaling
		TargetScan Human	High (predicted)	PRIMA1	1.922
		Ingenuity Expert Findings,TargetScan Human	Experimentally Observed,Moderate (predicted)	RUNX2	2.351	BMP signaling pathway,Estrogen Receptor Signaling,Osteoarthritis Pathway,Role of Osteoblasts, Osteoclasts and Chondrocytes in Rheumatoid Arthritis,TGF-β Signaling,VDR/RXR Activation
		TargetScan Human	High (predicted)	SLC13A4	2.302
		TargetScan Human	High (predicted)	TNFRSF11B	2.205	Acute Phase Response Signaling,Autophagy,Cardiac Hypertrophy Signaling (Enhanced),Ceramide Signaling,Dendritic Cell Maturation,FAT10 Cancer Signaling Pathway,Granulocyte Adhesion and Diapedesis,Hepatic Cholestasis,Hepatic Fibrosis / Hepatic Stellate Cell Activation,Hepatic Fibrosis Signaling Pathway,HMGB1 Signaling,IL-17 Signaling,IL-6 Signaling,Induction of Apoptosis by HIV1,Inhibition of ARE-Me…
		TargetScan Human	High (predicted)	ZNF385B	2.905
miR-141-3p (and other miRNAs w/seed AACACUG)	-1.837	Ingenuity Expert Findings	Experimentally Observed	CYP1B1	2.088	Acetone Degradation I (to Methylglyoxal),Aryl Hydrocarbon Receptor Signaling,Bupropion Degradation,Estrogen Biosynthesis,Melatonin Degradation I,Nicotine Degradation II,Nicotine Degradation III,Superpathway of Melatonin Degradation,Xenobiotic Metabolism AHR Signaling Pathway,Xenobiotic Metabolism Signaling
		TargetScan Human	High (predicted)	ELAVL2	-2.633
		TargetScan Human	High (predicted)	EPHA7	1.775	Axonal Guidance Signaling,Ephrin A Signaling,Ephrin Receptor Signaling,Synaptogenesis Signaling Pathway
		TargetScan Human	High (predicted)	NAP1L2	1.225
		TargetScan Human	High (predicted)	PHYHIPL	1.36
		Ingenuity Expert Findings,TargetScan Human	Experimentally Observed,Moderate (predicted)	PITX2	1.573	BMP signaling pathway,TGF-β Signaling
		TargetScan Human	High (predicted)	PMP2	3.039
		TargetScan Human	High (predicted)	SELE	2.999	Agranulocyte Adhesion and Diapedesis,Atherosclerosis Signaling,Glucocorticoid Receptor Signaling,Granulocyte Adhesion and Diapedesis,HMGB1 Signaling,Role of Macrophages, Fibroblasts and Endothelial Cells in Rheumatoid Arthritis
		TargetScan Human	High (predicted)	TAC1	1.025	Neuropathic Pain Signaling In Dorsal Horn Neurons,Neuroprotective Role of THOP1 in Alzheimer's Disease
		TargetScan Human,miRecords	Experimentally Observed,High (predicted)	TGFB2	1.355	Airway Inflammation in Asthma,Airway Pathology in Chronic Obstructive Pulmonary Disease,Antiproliferative Role of TOB in T Cell Signaling,Apelin Cardiac Fibroblast Signaling Pathway,Aryl Hydrocarbon Receptor Signaling,Autophagy,Breast Cancer Regulation by Stathmin1,Cardiac Hypertrophy Signaling,Cardiac Hypertrophy Signaling (Enhanced),Cell Cycle: G1/S Checkpoint Regulation,Chronic Myeloid Leukemi…
miR-105-5p (and other miRNAs w/seed CAAAUGC)	-1.824	miRecords	Experimentally Observed	TLR2	1.014	Altered T Cell and B Cell Signaling in Rheumatoid Arthritis,Colorectal Cancer Metastasis Signaling,Communication between Innate and Adaptive Immune Cells,Dendritic Cell Maturation,Glucocorticoid Receptor Signaling,IL-12 Signaling and Production in Macrophages,MSP-RON Signaling Pathway,Neuroinflammation Signaling Pathway,NF-κB Signaling,Osteoarthritis Pathway,Phagosome Formation,Production of Nitr…
miR-205-5p (and other miRNAs w/seed CCUUCAU)	-1.779	TargetScan Human	High (predicted)	ELOVL7	1.045
		TargetScan Human	High (predicted)	OSTN	3.115
		TargetScan Human	High (predicted)	SLC25A21	1.005
miR-122-3p (miRNAs w/seed ACGCCAU)	-1.419	TargetScan Human	High (predicted)	FKBP1B	-1.532
		TargetScan Human	High (predicted)	RAB36	-1.185
miR-139-5p (miRNAs w/seed CUACAGU)	-1.402	TargetScan Human	High (predicted)	NPPA	3.6	Cardiac Hypertrophy Signaling (Enhanced),Cardiomyocyte Differentiation via BMP Receptors,Cellular Effects of Sildenafil (Viagra),Factors Promoting Cardiogenesis in Vertebrates,Glucocorticoid Receptor Signaling,Sperm Motility,White Adipose Tissue Browning Pathway
		TargetScan Human	High (predicted)	OSR2	-1.504
		TargetScan Human	High (predicted)	SLC9A2	3.453	Apelin Cardiomyocyte Signaling Pathway
miR-144-3p (miRNAs w/seed ACAGUAU)	-1.342	TargetScan Human	High (predicted)	BEX3	1.696
		TargetScan Human	High (predicted)	IL7	2.361	B Cell Development,Hematopoiesis from Multipotent Stem Cells,Hematopoiesis from Pluripotent Stem Cells,IL-7 Signaling Pathway,Role of JAK1 and JAK3 in γc Cytokine Signaling,Role of Macrophages, Fibroblasts and Endothelial Cells in Rheumatoid Arthritis,Role of Osteoblasts, Osteoclasts and Chondrocytes in Rheumatoid Arthritis
		TargetScan Human	High (predicted)	PLA2G4A	1.277	Antioxidant Action of Vitamin C,Atherosclerosis Signaling,CCR3 Signaling in Eosinophils,Eicosanoid Signaling,Endothelin-1 Signaling,ERK/MAPK Signaling,Fc Epsilon RI Signaling,Glucocorticoid Receptor Signaling,MIF Regulation of Innate Immunity,MIF-mediated Glucocorticoid Regulation,Necroptosis Signaling Pathway,Neuroinflammation Signaling Pathway,p38 MAPK Signaling,Phospholipase C Signaling,Phosph…
		TargetScan Human	High (predicted)	RGS14	1.321	cAMP-mediated signaling,G-Protein Coupled Receptor Signaling,Gαi Signaling,Opioid Signaling Pathway
		TargetScan Human	High (predicted)	RHBDL2	1.765
miR-200b-3p (and other miRNAs w/seed AAUACUG)	-1.292	TargetScan Human	High (predicted)	ELAVL2	-2.633
		TargetScan Human	High (predicted)	MSN	1.138	Actin Cytoskeleton Signaling,Agranulocyte Adhesion and Diapedesis,Granulocyte Adhesion and Diapedesis,Leukocyte Extravasation Signaling,RhoA Signaling,RhoGDI Signaling,Signaling by Rho Family GTPases,Systemic Lupus Erythematosus In T Cell Signaling Pathway
		TargetScan Human	High (predicted)	NOG	2.847	BMP signaling pathway,Factors Promoting Cardiogenesis in Vertebrates,Human Embryonic Stem Cell Pluripotency
		TargetScan Human	High (predicted)	RBFOX3	-1.838
miR-10a-5p (and other miRNAs w/seed ACCCUGU)	-1.183	TargetScan Human	High (predicted)	ARG2	4.527	Arginine Degradation I (Arginase Pathway),Arginine Degradation VI (Arginase 2 Pathway),Citrulline Biosynthesis,Estrogen Receptor Signaling,Glucocorticoid Receptor Signaling,IL-10 Signaling,LXR/RXR Activation,Nitric Oxide Signaling in the Cardiovascular System,Production of Nitric Oxide and Reactive Oxygen Species in Macrophages,Sirtuin Signaling Pathway,Superpathway of Citrulline Metabolism,Urea …
		TargetScan Human	High (predicted)	HOXB3	1.237
		TargetScan Human	High (predicted)	KCNJ3	1.155	Dopamine-DARPP32 Feedback in cAMP Signaling,Endocannabinoid Neuronal Synapse Pathway,G Beta Gamma Signaling,Neuroinflammation Signaling Pathway,Opioid Signaling Pathway
		TargetScan Human	High (predicted)	KLHL29	1.36
miR-218-5p (and other miRNAs w/seed UGUGCUU)	-1.155	TargetScan Human	High (predicted)	ADIPOR2	-1.309	PPARα/RXRα Activation,Type II Diabetes Mellitus Signaling
		TargetScan Human	High (predicted)	B3GAT1	-2.39	Chondroitin Sulfate Biosynthesis,Dermatan Sulfate Biosynthesis,Glycoaminoglycan-protein Linkage Region Biosynthesis,Heparan Sulfate Biosynthesis
		TargetScan Human	High (predicted)	KLHL29	1.36
		Ingenuity Expert Findings,TargetScan Human	Experimentally Observed,Moderate (predicted)	RUNX2	2.351	BMP signaling pathway,Estrogen Receptor Signaling,Osteoarthritis Pathway,Role of Osteoblasts, Osteoclasts and Chondrocytes in Rheumatoid Arthritis,TGF-β Signaling,VDR/RXR Activation
		TargetScan Human	High (predicted)	SPI1	1.228	Acute Myeloid Leukemia Signaling,IL-12 Signaling and Production in Macrophages,Production of Nitric Oxide and Reactive Oxygen Species in Macrophages,Th1 and Th2 Activation Pathway,Th2 Pathway
		TargetScan Human	High (predicted)	SPSB1	1.076
		TargetScan Human	High (predicted)	SYCE3	-1.363
		TargetScan Human	High (predicted)	TNC	3.99	Tumor Microenvironment Pathway
		TargetScan Human	High (predicted)	TUB	-1.411	G Protein Signaling Mediated by Tubby
		TargetScan Human	High (predicted)	TYROBP	1.245	Crosstalk between Dendritic Cells and Natural Killer Cells,Dendritic Cell Maturation,Natural Killer Cell Signaling,Neuroinflammation Signaling Pathway,TREM1 Signaling
		TargetScan Human	High (predicted)	ZMAT4	3.273
miR-200a-5p (and other miRNAs w/seed AUCUUAC)	-1.072	TargetScan Human	High (predicted)	IRAG2	1.092
miR-204-5p (and other miRNAs w/seed UCCCUUU)	-1.038	TargetScan Human	High (predicted)	EPHA5	4.644	Axonal Guidance Signaling,Ephrin A Signaling,Ephrin Receptor Signaling,IL-15 Production,Sperm Motility,Synaptogenesis Signaling Pathway
		TargetScan Human	High (predicted)	EPHA7	1.775	Axonal Guidance Signaling,Ephrin A Signaling,Ephrin Receptor Signaling,Synaptogenesis Signaling Pathway
		TargetScan Human	High (predicted)	IL1RL1	5.096	Cardiac Hypertrophy Signaling (Enhanced),Glucocorticoid Receptor Signaling,Granulocyte Adhesion and Diapedesis,Hepatic Cholestasis,Hepatic Fibrosis / Hepatic Stellate Cell Activation,Hepatic Fibrosis Signaling Pathway,IL-10 Signaling,IL-6 Signaling,LPS/IL-1 Mediated Inhibition of RXR Function,LXR/RXR Activation,Osteoarthritis Pathway,p38 MAPK Signaling,PI3K/AKT Signaling,PPAR Signaling,PPARα/RXRα…
		TargetScan Human	High (predicted)	LSMEM1	-1.199
		TargetScan Human	High (predicted)	NXPH4	2.19
		TargetScan Human	High (predicted)	PDE3A	-1.097	cAMP-mediated signaling,Cardiac Hypertrophy Signaling (Enhanced),Cardiac β-adrenergic Signaling,Cellular Effects of Sildenafil (Viagra),Dilated Cardiomyopathy Signaling Pathway,G-Protein Coupled Receptor Signaling,Gustation Pathway,Leptin Signaling in Obesity,Protein Kinase A Signaling,Relaxin Signaling,tRNA Splicing
Increased Expression
miR-344d-3p (and other miRNAs w/seed AUAUAAC)	3.933	TargetScan Human	High (predicted)	CLDN10	-1.616	Agranulocyte Adhesion and Diapedesis,Granulocyte Adhesion and Diapedesis,Leukocyte Extravasation Signaling,Sertoli Cell-Sertoli Cell Junction Signaling,Tight Junction Signaling
miR-323b-3p (miRNAs w/seed CCAAUAC)	3.526	TargetScan Human	High (predicted)	C1QC	1.472	Acute Phase Response Signaling,Complement System,Role of Pattern Recognition Receptors in Recognition of Bacteria and Viruses
miR-3118 (and other miRNAs w/seed GUGACUG)	3.377	TargetScan Human	High (predicted)	OSMR	1.98	Acute Phase Response Signaling,Oncostatin M Signaling,Role of JAK family kinases in IL-6-type Cytokine Signaling
miR-370-5p (and other miRNAs w/seed AGGUCAC)	3.088	TargetScan Human	High (predicted)	C2orf80	-2.314
miR-329-5p (miRNAs w/seed AGGUUUU)	3.037	TargetScan Human	High (predicted)	SAMSN1	1.845
miR-127-3p (miRNAs w/seed CGGAUCC)	2.982	TargetScan Human	High (predicted)	GADD45G	2.029	ATM Signaling,GADD45 Signaling,Hereditary Breast Cancer Signaling,p53 Signaling,Senescence Pathway,Sirtuin Signaling Pathway
		TargetScan Human	High (predicted)	SMPD3	1.87	Ceramide Signaling,Endocannabinoid Cancer Inhibition Pathway,NGF Signaling,Sphingomyelin Metabolism,Sphingosine-1-phosphate Signaling,Type II Diabetes Mellitus Signaling,UVA-Induced MAPK Signaling,UVC-Induced MAPK Signaling
		TargetScan Human	High (predicted)	STYXL1	1.369	3-phosphoinositide Biosynthesis,3-phosphoinositide Degradation,D-myo-inositol (1,4,5,6)-Tetrakisphosphate Biosynthesis,D-myo-inositol (3,4,5,6)-tetrakisphosphate Biosynthesis,D-myo-inositol-5-phosphate Metabolism,Superpathway of Inositol Phosphate Compounds
miR-1185-5p (and other miRNAs w/seed GAGGAUA)	2.628	TargetScan Human	High (predicted)	C10orf105	-1.646
		TargetScan Human	High (predicted)	DENND2D	1.02
		TargetScan Human	High (predicted)	FGF13	-1.129	Actin Cytoskeleton Signaling,Airway Pathology in Chronic Obstructive Pulmonary Disease,Bladder Cancer Signaling,Cardiac Hypertrophy Signaling (Enhanced),Clathrin-mediated Endocytosis Signaling,FGF Signaling,Regulation Of The Epithelial Mesenchymal Transition By Growth Factors Pathway,Regulation of the Epithelial-Mesenchymal Transition Pathway,Tumor Microenvironment Pathway
		TargetScan Human	High (predicted)	HTATIP2	1.648
		TargetScan Human	High (predicted)	METTL7B	-1.305
miR-370-3p (and other miRNAs w/seed CCUGCUG)	2.485	TargetScan Human	High (predicted)	F2RL2	1.109	Breast Cancer Regulation by Stathmin1,CREB Signaling in Neurons,Gα12/13 Signaling,p70S6K Signaling,Thrombin Signaling,Tight Junction Signaling
		TargetScan Human	High (predicted)	NR4A3	-2.754
		TargetScan Human	High (predicted)	SMIM3	1.991
miR-337-3p (miRNAs w/seed UCCUAUA)	2.463	TargetScan Human	High (predicted)	CXCL6	3.491	Agranulocyte Adhesion and Diapedesis,Granulocyte Adhesion and Diapedesis,IL-17A Signaling in Airway Cells,Role of IL-17A in Arthritis,Role of IL-17A in Psoriasis,Role of IL-17F in Allergic Inflammatory Airway Diseases
miR-329-3p (and other miRNAs w/seed ACACACC)	2.421	TargetScan Human	High (predicted)	HP	5.001	Acute Phase Response Signaling,Glucocorticoid Receptor Signaling,Iron homeostasis signaling pathway,TR/RXR Activation
		TargetScan Human	High (predicted)	PTGES	2.299	Apelin Adipocyte Signaling Pathway,Eicosanoid Signaling,Glutathione Redox Reactions I,Glutathione-mediated Detoxification,Prostanoid Biosynthesis
miR-132-3p (and other miRNAs w/seed AACAGUC)	2.152	TargetScan Human	High (predicted)	TGFB2	1.355	Airway Inflammation in Asthma,Airway Pathology in Chronic Obstructive Pulmonary Disease,Antiproliferative Role of TOB in T Cell Signaling,Apelin Cardiac Fibroblast Signaling Pathway,Aryl Hydrocarbon Receptor Signaling,Autophagy,Breast Cancer Regulation by Stathmin1,Cardiac Hypertrophy Signaling,Cardiac Hypertrophy Signaling (Enhanced),Cell Cycle: G1/S Checkpoint Regulation,Chronic Myeloid Leukemi…
miR-132-5p (miRNAs w/seed CCGUGGC)	2.129	TargetScan Human	High (predicted)	DHCR24	-1.886	Cholesterol Biosynthesis I,Cholesterol Biosynthesis II (via 24,25-dihydrolanosterol),Cholesterol Biosynthesis III (via Desmosterol),Senescence Pathway,Stearate Biosynthesis I (Animals),Superpathway of Cholesterol Biosynthesis
		TargetScan Human	High (predicted)	FSTL3	1.302
		TargetScan Human	High (predicted)	GDPD4	1.001
		TargetScan Human	High (predicted)	IL20RB	-2.043	Cardiac Hypertrophy Signaling (Enhanced),Glucocorticoid Receptor Signaling,PI3K/AKT Signaling,STAT3 Pathway
		TargetScan Human	High (predicted)	INHBB	2.163	TGF-β Signaling
		TargetScan Human	High (predicted)	LAPTM5	1.124
		TargetScan Human	High (predicted)	PIK3R5	1.197	14-3-3-mediated Signaling,3-phosphoinositide Biosynthesis,Actin Cytoskeleton Signaling,Acute Myeloid Leukemia Signaling,Adrenomedullin signaling pathway,Aldosterone Signaling in Epithelial Cells,AMPK Signaling,Amyotrophic Lateral Sclerosis Signaling,Angiopoietin Signaling,Antiproliferative Role of Somatostatin Receptor 2,Apelin Cardiomyocyte Signaling Pathway,Apelin Endothelial Signaling Pathway,…
		TargetScan Human	High (predicted)	RAB36	-1.185
		TargetScan Human	High (predicted)	S100A9	3.544	Osteoarthritis Pathway,Role of IL-17A in Psoriasis
		TargetScan Human	High (predicted)	SLC9A2	3.453	Apelin Cardiomyocyte Signaling Pathway
miR-146a-5p (and other miRNAs w/seed GAGAACU)	2.025	TargetScan Human	High (predicted)	CCK	1.827	Cholecystokinin/Gastrin-mediated Signaling,GPCR-Mediated Integration of Enteroendocrine Signaling Exemplified by an L Cell,GPCR-Mediated Nutrient Sensing in Enteroendocrine Cells,Insulin Secretion Signaling Pathway
		miRecords	Experimentally Observed	CCL8	2.444	Agranulocyte Adhesion and Diapedesis,Granulocyte Adhesion and Diapedesis
		TargetScan Human	High (predicted)	IGSF1	3.307
		Ingenuity Expert Findings	Experimentally Observed	IL10	1.164	Activation of IRF by Cytosolic Pattern Recognition Receptors,Airway Inflammation in Asthma,Allograft Rejection Signaling,Altered T Cell and B Cell Signaling in Rheumatoid Arthritis,Autoimmune Thyroid Disease Signaling,Communication between Innate and Adaptive Immune Cells,Dendritic Cell Maturation,Differential Regulation of Cytokine Production in Intestinal Epithelial Cells by IL-17A and IL-17F,D…
		Ingenuity Expert Findings	Experimentally Observed	IL1F10	-3.382	Acute Phase Response Signaling,Adrenomedullin signaling pathway,Agranulocyte Adhesion and Diapedesis,Airway Pathology in Chronic Obstructive Pulmonary Disease,Altered T Cell and B Cell Signaling in Rheumatoid Arthritis,Atherosclerosis Signaling,Cardiac Hypertrophy Signaling (Enhanced),Cholecystokinin/Gastrin-mediated Signaling,Communication between Innate and Adaptive Immune Cells,Dendritic Cell …
		Ingenuity Expert Findings	Experimentally Observed	LTF	1.79
		Ingenuity Expert Findings	Experimentally Observed	PGLYRP1	2.632
		TargetScan Human,miRecords	Experimentally Observed,Moderate (predicted)	PRR15	1.872
		Ingenuity Expert Findings	Experimentally Observed	S100A12	1.148
		TargetScan Human	High (predicted)	SLC1A1	-1.041	Glutamate Receptor Signaling
		Ingenuity Expert Findings	Experimentally Observed	SYT1	1.253	Synaptogenesis Signaling Pathway
		Ingenuity Expert Findings	Experimentally Observed	TLR4	1.14	Altered T Cell and B Cell Signaling in Rheumatoid Arthritis,Autophagy,Colorectal Cancer Metastasis Signaling,Communication between Innate and Adaptive Immune Cells,Crosstalk between Dendritic Cells and Natural Killer Cells,Dendritic Cell Maturation,Hepatic Cholestasis,Hepatic Fibrosis / Hepatic Stellate Cell Activation,Hepatic Fibrosis Signaling Pathway,HMGB1 Signaling,HOTAIR Regulatory Pathway,I…
		TargetScan Human	High (predicted)	TMEM100	1.82
miR-122b-3p (and other miRNAs w/seed AACACCA)	1.885	TargetScan Human	High (predicted)	FBP1	2.625	FXR/RXR Activation,Glucocorticoid Receptor Signaling,Gluconeogenesis I,Glycolysis I,PFKFB4 Signaling Pathway
		TargetScan Human	High (predicted)	LITAF	1.139
		TargetScan Human	High (predicted)	PPP1R1A	-1.488	3-phosphoinositide Biosynthesis,3-phosphoinositide Degradation,Cardiac β-adrenergic Signaling,D-myo-inositol (1,4,5,6)-Tetrakisphosphate Biosynthesis,D-myo-inositol (3,4,5,6)-tetrakisphosphate Biosynthesis,D-myo-inositol-5-phosphate Metabolism,Superpathway of Inositol Phosphate Compounds,Synaptic Long Term Potentiation
miR-183-5p (miRNAs w/seed AUGGCAC)	1.861	TargetScan Human	High (predicted)	CPM	1.703	SPINK1 Pancreatic Cancer Pathway
		TargetScan Human	High (predicted)	DUSP10	-1.199	3-phosphoinositide Biosynthesis,3-phosphoinositide Degradation,D-myo-inositol (1,4,5,6)-Tetrakisphosphate Biosynthesis,D-myo-inositol (3,4,5,6)-tetrakisphosphate Biosynthesis,D-myo-inositol-5-phosphate Metabolism,p38 MAPK Signaling,Protein Kinase A Signaling,SAPK/JNK Signaling,Superpathway of Inositol Phosphate Compounds
		TargetScan Human	High (predicted)	SMIM3	1.991
		TargetScan Human	High (predicted)	STC1	1.751
		TargetScan Human	High (predicted)	WNT5A	-3.029	Adipogenesis pathway,Axonal Guidance Signaling,Basal Cell Carcinoma Signaling,Cardiac Hypertrophy Signaling (Enhanced),Colorectal Cancer Metastasis Signaling,Factors Promoting Cardiogenesis in Vertebrates,Glioblastoma Multiforme Signaling,Hepatic Fibrosis Signaling Pathway,HOTAIR Regulatory Pathway,Human Embryonic Stem Cell Pluripotency,Molecular Mechanisms of Cancer,Ovarian Cancer Signaling,PCP …
miR-124-3p (and other miRNAs w/seed AAGGCAC)	1.805	TargetScan Human	High (predicted)	CMTM7	1.216
		TarBase,miRecords	Experimentally Observed	CYP1B1	2.088	Acetone Degradation I (to Methylglyoxal),Aryl Hydrocarbon Receptor Signaling,Bupropion Degradation,Estrogen Biosynthesis,Melatonin Degradation I,Nicotine Degradation II,Nicotine Degradation III,Superpathway of Melatonin Degradation,Xenobiotic Metabolism AHR Signaling Pathway,Xenobiotic Metabolism Signaling
		TarBase,TargetScan Human,miRecords	Experimentally Observed,Moderate (predicted)	DHCR24	-1.886	Cholesterol Biosynthesis I,Cholesterol Biosynthesis II (via 24,25-dihydrolanosterol),Cholesterol Biosynthesis III (via Desmosterol),Senescence Pathway,Stearate Biosynthesis I (Animals),Superpathway of Cholesterol Biosynthesis
		TarBase,TargetScan Human,miRecords	Experimentally Observed,Moderate (predicted)	HADH	-1.053	Fatty Acid β-oxidation I,Glutaryl-CoA Degradation,LXR/RXR Activation,Tryptophan Degradation III (Eukaryotic)
		TarBase,TargetScan Human,miRecords	Experimentally Observed,Moderate (predicted)	HTATIP2	1.648
		TarBase,TargetScan Human,miRecords	Experimentally Observed,High (predicted)	LITAF	1.139
		TargetScan Human	High (predicted)	PECR	1.175
		TarBase,TargetScan Human,miRecords	Experimentally Observed,High (predicted)	RASSF5	1.471	Axonal Guidance Signaling,B Cell Receptor Signaling,Leukocyte Extravasation Signaling,Natural Killer Cell Signaling,Non-Small Cell Lung Cancer Signaling,Senescence Pathway
		TarBase	Experimentally Observed	RAVER2	-1.852
		TargetScan Human	High (predicted)	SGK1	1.087	Aldosterone Signaling in Epithelial Cells,ERK5 Signaling,Glucocorticoid Receptor Signaling,Huntington's Disease Signaling,Insulin Receptor Signaling,Pyridoxal 5'-phosphate Salvage Pathway,Salvage Pathways of Pyrimidine Ribonucleotides
		TargetScan Human	High (predicted)	SLITRK6	-1.084
		miRecords	Experimentally Observed	SOX9	1.146	Adipogenesis pathway,Osteoarthritis Pathway,Wnt/β-catenin Signaling
		TargetScan Human	High (predicted)	TNFRSF11B	2.205	Acute Phase Response Signaling,Autophagy,Cardiac Hypertrophy Signaling (Enhanced),Ceramide Signaling,Dendritic Cell Maturation,FAT10 Cancer Signaling Pathway,Granulocyte Adhesion and Diapedesis,Hepatic Cholestasis,Hepatic Fibrosis / Hepatic Stellate Cell Activation,Hepatic Fibrosis Signaling Pathway,HMGB1 Signaling,IL-17 Signaling,IL-6 Signaling,Induction of Apoptosis by HIV1,Inhibition of ARE-Me…
		TarBase,TargetScan Human,miRecords	Experimentally Observed,Moderate (predicted)	TSKU	1.307
		TargetScan Human	High (predicted)	TUB	-1.411	G Protein Signaling Mediated by Tubby
		TarBase,miRecords	Experimentally Observed	TWIST2	2.685	Endocannabinoid Cancer Inhibition Pathway,HOTAIR Regulatory Pathway,Regulation of the Epithelial-Mesenchymal Transition Pathway
miR-12194-3p (and other miRNAs w/seed CUGUGGG)	1.78	TargetScan Human	High (predicted)	DUSP13	1.712	3-phosphoinositide Biosynthesis,3-phosphoinositide Degradation,D-myo-inositol (1,4,5,6)-Tetrakisphosphate Biosynthesis,D-myo-inositol (3,4,5,6)-tetrakisphosphate Biosynthesis,D-myo-inositol-5-phosphate Metabolism,Superpathway of Inositol Phosphate Compounds
		TargetScan Human	High (predicted)	ETV4	1.194	ErbB2-ErbB3 Signaling
		TargetScan Human	High (predicted)	FAM43B	1.007
		TargetScan Human	High (predicted)	GIMAP6	1.238
		TargetScan Human	High (predicted)	HORMAD2	-1.359
		TargetScan Human	High (predicted)	HRK	-1.734
		TargetScan Human	High (predicted)	MMP8	5.921	Agranulocyte Adhesion and Diapedesis,Airway Pathology in Chronic Obstructive Pulmonary Disease,Axonal Guidance Signaling,Bladder Cancer Signaling,Colorectal Cancer Metastasis Signaling,Estrogen Receptor Signaling,Glucocorticoid Receptor Signaling,Granulocyte Adhesion and Diapedesis,HIF1α Signaling,HOTAIR Regulatory Pathway,Inhibition of Matrix Metalloproteases,Leukocyte Extravasation Signaling,Ro…
		TargetScan Human	High (predicted)	NECTIN1	1	Epithelial Adherens Junction Signaling,Sertoli Cell-Sertoli Cell Junction Signaling,Synaptogenesis Signaling Pathway,Tight Junction Signaling
		TargetScan Human	High (predicted)	RHCG	1.408
		TargetScan Human	High (predicted)	SPRED3	1.986
		TargetScan Human	High (predicted)	TYROBP	1.245	Crosstalk between Dendritic Cells and Natural Killer Cells,Dendritic Cell Maturation,Natural Killer Cell Signaling,Neuroinflammation Signaling Pathway,TREM1 Signaling
miR-21-5p (and other miRNAs w/seed AGCUUAU)	1.65	miRecords	Experimentally Observed	BTG2	-1.124	Cell Cycle Regulation by BTG Family Proteins
		miRecords	Experimentally Observed	CDKN1A	2.856	AMPK Signaling,Antiproliferative Role of Somatostatin Receptor 2,Aryl Hydrocarbon Receptor Signaling,ATM Signaling,BAG2 Signaling Pathway,BEX2 Signaling Pathway,Bladder Cancer Signaling,Cell Cycle: G1/S Checkpoint Regulation,Cell Cycle: G2/M DNA Damage Checkpoint Regulation,Chronic Myeloid Leukemia Signaling,Cyclins and Cell Cycle Regulation,Endocannabinoid Cancer Inhibition Pathway,Estrogen Rece…
		miRecords	Experimentally Observed	FAS	1.23	Allograft Rejection Signaling,Altered T Cell and B Cell Signaling in Rheumatoid Arthritis,Apelin Liver Signaling Pathway,Apoptosis Signaling,Aryl Hydrocarbon Receptor Signaling,Autoimmune Thyroid Disease Signaling,CCR5 Signaling in Macrophages,Crosstalk between Dendritic Cells and Natural Killer Cells,Cytotoxic T Lymphocyte-mediated Apoptosis of Target Cells,Death Receptor Signaling,Graft-versus-…
		Ingenuity Expert Findings	Experimentally Observed	SOD3	1.169	LPS/IL-1 Mediated Inhibition of RXR Function,NRF2-mediated Oxidative Stress Response,Sirtuin Signaling Pathway,Superoxide Radicals Degradation,Xenobiotic Metabolism CAR Signaling Pathway,Xenobiotic Metabolism Signaling
miR-335-5p (and other miRNAs w/seed CAAGAGC)	1.648	TargetScan Human	High (predicted)	ALOX5AP	1.65	Eicosanoid Signaling
		TargetScan Human	High (predicted)	FKBP1B	-1.532
		TargetScan Human	High (predicted)	IL1F10	-3.382	Acute Phase Response Signaling,Adrenomedullin signaling pathway,Agranulocyte Adhesion and Diapedesis,Airway Pathology in Chronic Obstructive Pulmonary Disease,Altered T Cell and B Cell Signaling in Rheumatoid Arthritis,Atherosclerosis Signaling,Cardiac Hypertrophy Signaling (Enhanced),Cholecystokinin/Gastrin-mediated Signaling,Communication between Innate and Adaptive Immune Cells,Dendritic Cell …
miR-154-3p (and other miRNAs w/seed AUCAUAC)	1.584	TargetScan Human	High (predicted)	BTG2	-1.124	Cell Cycle Regulation by BTG Family Proteins
		TargetScan Human	High (predicted)	RGS14	1.321	cAMP-mediated signaling,G-Protein Coupled Receptor Signaling,Gαi Signaling,Opioid Signaling Pathway
miR-185-5p (and other miRNAs w/seed GGAGAGA)	1.421	TargetScan Human	High (predicted)	BASP1	2.709
		TargetScan Human	High (predicted)	BTG2	-1.124	Cell Cycle Regulation by BTG Family Proteins
		TargetScan Human	High (predicted)	CASQ1	1.127	Calcium Signaling,Endocannabinoid Cancer Inhibition Pathway,Endothelin-1 Signaling,Huntington's Disease Signaling,Osteoarthritis Pathway,Sphingosine-1-phosphate Signaling,Systemic Lupus Erythematosus In T Cell Signaling Pathway
		TargetScan Human	High (predicted)	CXCL9	2.205	Agranulocyte Adhesion and Diapedesis,Granulocyte Adhesion and Diapedesis,Hepatic Fibrosis / Hepatic Stellate Cell Activation,Pathogenesis of Multiple Sclerosis
		TargetScan Human	High (predicted)	IL7R	1.836	B Cell Development,Cardiac Hypertrophy Signaling (Enhanced),Glucocorticoid Receptor Signaling,IL-7 Signaling Pathway,PI3K/AKT Signaling,Primary Immunodeficiency Signaling,Role of JAK1 and JAK3 in γc Cytokine Signaling,STAT3 Pathway
		TargetScan Human	High (predicted)	PM20D1	-1.64
		TargetScan Human	High (predicted)	SCN2B	1.494
		TargetScan Human	High (predicted)	SLAMF6	1.716
		TargetScan Human	High (predicted)	SLC16A2	1.005	TR/RXR Activation
		TargetScan Human	High (predicted)	SLC17A7	3.052	Glutamate Receptor Signaling
		TargetScan Human	High (predicted)	SLC17A9	1.713
		TargetScan Human	High (predicted)	SREBF2	-1.191	Ferroptosis Signaling Pathway,TR/RXR Activation,Unfolded protein response
		TargetScan Human	High (predicted)	SRPX2	1.964
		TargetScan Human	High (predicted)	SYNGR3	1.254
miR-135a-1-3p (and other miRNAs w/seed AUAGGGA)	1.167	TargetScan Human	High (predicted)	COL8A1	1.649	GP6 Signaling Pathway,Hepatic Fibrosis / Hepatic Stellate Cell Activation
		TargetScan Human	High (predicted)	LCP1	1.245
		TargetScan Human	High (predicted)	MACROH2A2	-1.546	Erythropoietin Signaling Pathway
		TargetScan Human	High (predicted)	SLITRK6	-1.084
miR-140-3p (and other miRNAs w/seed ACCACAG)	1.025	TargetScan Human	High (predicted)	C10orf105	-1.646
		TargetScan Human	High (predicted)	MYB	-2.478	Sumoylation Pathway
		TargetScan Human	High (predicted)	NAP1L2	1.225
		TargetScan Human	High (predicted)	RGS1	1.357	Opioid Signaling Pathway
		TargetScan Human	High (predicted)	VGLL2	5.175

## Sheet: 1b. LV HCM vs healthy Molecules
Supplementary table 1b. HCM LV vs. healthy LV Molecules
Entrez Gene Name	Gene Symbol	linked microRNA	Expr Fold Change	Expr p-value	Expr False Discovery Rate (q-value)	Location	Type(s)
Decreased Expression
transmembrane protein 61	TMEM61		-4.936	0.000199	0.00467	Other	other
--	hsa-miR-122-5p		-4.776	4.64e-10	1.09e-08	Cytoplasm	mature microRNA
ankyrin repeat and death domain containing 1B	ANKDD1B		-3.964	2.9e-05	0.00172	Other	other
transglutaminase 5	TGM5		-3.74	0.00722	0.0426	Cytoplasm	enzyme
interleukin 1 family member 10	IL1F10	miR-146a-5p, miR-335-5p	-3.382	0.00976	0.0514	Extracellular Space	cytokine
thyroid hormone responsive	THRSP		-3.345	0.0235	0.0915	Nucleus	other
cadherin related family member 1	CDHR1		-3.249	0.00159	0.0166	Plasma Membrane	other
activating transcription factor 3	ATF3		-3.141	0.00129	0.0145	Nucleus	transcription regulator
Wnt family member 5A	WNT5A	miR-183-5p	-3.029	1.27e-07	8.2e-05	Extracellular Space	cytokine
FosB proto-oncogene, AP-1 transcription factor subunit	FOSB		-2.949	0.000178	0.00445	Nucleus	transcription regulator
OCA2 melanosomal transmembrane protein	OCA2		-2.776	0.000259	0.0056	Plasma Membrane	transporter
nuclear receptor subfamily 4 group A member 3	NR4A3	miR-370-3p	-2.754	0.00744	0.0432	Nucleus	ligand-dependent nuclear receptor
ELAV like RNA binding protein 2	ELAVL2	miR-141-3p, miR-200b-3p	-2.633	0.000415	0.00737	Cytoplasm	other
MYB proto-oncogene, transcription factor	MYB	miR-140-3p	-2.478	0.000194	0.00461	Nucleus	transcription regulator
ATPase plasma membrane Ca2+ transporting 2	ATP2B2		-2.465	0.0193	0.0801	Plasma Membrane	transporter
galectin 12	LGALS12		-2.434	0.0269	0.1	Extracellular Space	other
lymphocyte antigen 86	LY86		-2.418	2.26e-05	0.00152	Plasma Membrane	other
beta-1,3-glucuronyltransferase 1	B3GAT1	miR-218-5p	-2.39	0.00111	0.0132	Cytoplasm	enzyme
chromosome 2 open reading frame 80	C2orf80	miR-370-5p, miR-31-5p	-2.314	0.0016	0.0166	Other	other
dipeptidyl peptidase like 10	DPP10		-2.314	0.00146	0.0158	Extracellular Space	peptidase
NACHT and WD repeat domain containing 1	NWD1		-2.298	0.000641	0.00928	Cytoplasm	other
--	hsa-miR-31-3p		-2.282	0.00594	0.0266	Cytoplasm	mature microRNA
--	hsa-miR-885-3p		-2.272	0.0309	0.093	Cytoplasm	mature microRNA
--	hsa-miR-885-5p		-2.179	0.000296	0.00197	Cytoplasm	mature microRNA
ADP-ribosyltransferase 5	ART5		-2.137	6.15e-06	0.000732	Extracellular Space	enzyme
potassium inwardly rectifying channel subfamily J member 5	KCNJ5		-2.124	0.000808	0.0107	Plasma Membrane	ion channel
C-type lectin domain family 4 member G	CLEC4G		-2.11	0.0351	0.119	Plasma Membrane	other
cell death inducing DFFA like effector c	CIDEC		-2.072	0.0724	0.192	Cytoplasm	other
interleukin 20 receptor subunit beta	IL20RB	miR-132-5p	-2.043	1.38e-06	0.000327	Plasma Membrane	other
collagen like tail subunit of asymmetric acetylcholinesterase	COLQ		-2.027	0.00848	0.0468	Extracellular Space	other
Increased Expression
fibroblast growth factor 23	FGF23		7.603	0.0174	0.0753	Extracellular Space	growth factor
thrombospondin 4	THBS4		5.668	1.67e-05	0.00128	Extracellular Space	other
neurofilament medium	NEFM	miR-135a-5p	5.528	0.000212	0.00488	Plasma Membrane	other
interleukin 1 receptor like 1	IL1RL1	miR-204-5p	5.096	7.87e-05	0.00289	Plasma Membrane	transmembrane receptor
family with sequence similarity 177 member B	FAM177B		5.014	0.0156	0.0702	Other	other
synaptoporin	SYNPR		4.834	0.000227	0.00506	Plasma Membrane	transporter
--	hsa-miR-409-5p		4.676	2.32e-23	8.43e-21	Cytoplasm	mature microRNA
EPH receptor A5	EPHA5	miR-204-5p	4.644	3.13e-06	0.000541	Plasma Membrane	kinase
--	hsa-miR-382-5p		4.545	1.59e-19	2.88e-17	Cytoplasm	mature microRNA
--	hsa-miR-487a-5p		4.535	2.5e-06	2.92e-05	Cytoplasm	mature microRNA
natriuretic peptide receptor 3	NPR3		4.532	4.59e-06	0.000612	Plasma Membrane	G-protein coupled receptor
arginase 2	ARG2	miR-10a-5p	4.527	5.49e-05	0.00239	Cytoplasm	enzyme
--	hsa-miR-377-5p		4.376	8.25e-05	0.000624	Cytoplasm	mature microRNA
--	hsa-miR-758-3p		4.08	3.73e-12	1.35e-10	Cytoplasm	mature microRNA
glycoprotein nmb	GPNMB		4.075	7.38e-05	0.0028	Plasma Membrane	enzyme
--	hsa-miR-656-3p		4.014	3.23e-16	2.34e-14	Cytoplasm	mature microRNA
tenascin C	TNC		3.99	9.28e-05	0.00311	Extracellular Space	other
--	hsa-miR-410-3p		3.933	1.3e-12	4.96e-11	Cytoplasm	mature microRNA
ubiquitin C-terminal hydrolase L1	UCHL1		3.883	1.79e-07	9.09e-05	Cytoplasm	peptidase
CD3g molecule	CD3G		3.879	0.00151	0.0161	Plasma Membrane	transmembrane receptor
C-X-C motif chemokine ligand 14	CXCL14		3.869	1.1e-06	0.000299	Extracellular Space	cytokine
--	hsa-miR-380-5p		3.851	0.000355	0.00224	Cytoplasm	mature microRNA
F2R like trypsin receptor 1	F2RL1		3.85	4.81e-08	5.52e-05	Plasma Membrane	G-protein coupled receptor
--	hsa-miR-432-5p		3.805	1.96e-17	2.03e-15	Cytoplasm	mature microRNA
--	hsa-miR-493-5p		3.775	7.52e-19	1.09e-16	Cytoplasm	mature microRNA
latent transforming growth factor beta binding protein 2	LTBP2		3.617	2.75e-07	0.000109	Extracellular Space	other
UDP-GlcNAc:betaGal beta-1,3-N-acetylglucosaminyltransferase 4	B3GNT4		3.609	0.000829	0.0109	Plasma Membrane	enzyme
natriuretic peptide A	NPPA	miR-139-5p	3.6	3.71e-09	2.28e-05	Extracellular Space	other
--	hsa-miR-381-3p		3.569	4.41e-10	1.07e-08	Cytoplasm	mature microRNA
--	hsa-miR-493-3p		3.545	3.3e-11	9.98e-10	Cytoplasm	mature microRNA

## Sheet: 2a. HCM LA vs healthy LA
Supplementary table 2a. HCM LA vs. healthy LA microRNA-mRNA pairs
Symbol	Expr Fold Change	Source	Confidence	Symbol	Expr Fold Change	Pathway
Decreased Expression
miR-122-5p (miRNAs w/seed GGAGUGU)	-4.42	miRecords	Experimentally Observed	AACS	-2.159
		TargetScan Human	High (predicted)	CDA	1.823	Salvage Pathways of Pyrimidine Deoxyribonucleotides,Salvage Pathways of Pyrimidine Ribonucleotides
		miRecords	Experimentally Observed	EGLN3	1.365	HIF1α Signaling,Renal Cell Carcinoma Signaling
		TargetScan Human	High (predicted)	EOGT	1.038
		miRecords	Experimentally Observed	HJV	-1.464	Iron homeostasis signaling pathway
		miRecords	Experimentally Observed	MAPK11	1.066	4-1BB Signaling in T Lymphocytes,Acute Phase Response Signaling,Adrenomedullin signaling pathway,AMPK Signaling,Amyloid Processing,Antioxidant Action of Vitamin C,Apelin Adipocyte Signaling Pathway,Apelin Cardiomyocyte Signaling Pathway,April Mediated Signaling,ATM Signaling,B Cell Activating Factor Signaling,B Cell Receptor Signaling,BMP signaling pathway,Cardiac Hypertrophy Signaling,Cardiac Hy…
		TargetScan Human	High (predicted)	MASP1	1.757	Complement System,Neuroprotective Role of THOP1 in Alzheimer's Disease
		TargetScan Human	High (predicted)	MYL3	4.928	Actin Cytoskeleton Signaling,Agranulocyte Adhesion and Diapedesis,Apelin Cardiomyocyte Signaling Pathway,Axonal Guidance Signaling,Calcium Signaling,Cardiac Hypertrophy Signaling,Cdc42 Signaling,Cellular Effects of Sildenafil (Viagra),CXCR4 Signaling,Dilated Cardiomyopathy Signaling Pathway,Epithelial Adherens Junction Signaling,Estrogen Receptor Signaling,Gα12/13 Signaling,Hepatic Fibrosis / Hep…
		miRecords	Experimentally Observed	OSMR	1.832	Acute Phase Response Signaling,Oncostatin M Signaling,Role of JAK family kinases in IL-6-type Cytokine Signaling
		TargetScan Human	High (predicted)	PRTFDC1	-1.081
		TargetScan Human	High (predicted)	RDH12	4.126	RAR Activation,Retinoate Biosynthesis I,Retinol Biosynthesis,The Visual Cycle
		TargetScan Human	High (predicted)	RNF32	-1.258
		TargetScan Human	High (predicted)	SLC25A34	-1.303
		TargetScan Human	High (predicted)	TIMD4	-2.533	Th1 and Th2 Activation Pathway,Th2 Pathway
		TargetScan Human	High (predicted)	TUBA1C	1.004	14-3-3-mediated Signaling,Axonal Guidance Signaling,Breast Cancer Regulation by Stathmin1,Coronavirus Replication Pathway,Epithelial Adherens Junction Signaling,Gap Junction Signaling,Germ Cell-Sertoli Cell Junction Signaling,Phagosome Maturation,Remodeling of Epithelial Adherens Junctions,Sertoli Cell-Sertoli Cell Junction Signaling,Sirtuin Signaling Pathway
		TargetScan Human	High (predicted)	ZNF571	-1.481
miR-139-5p (miRNAs w/seed CUACAGU)	-1.856	TargetScan Human	High (predicted)	DSN1	1.712	Kinetochore Metaphase Signaling Pathway
		TargetScan Human	High (predicted)	GPR37	-1.043	Adrenomedullin signaling pathway,Breast Cancer Regulation by Stathmin1,Cellular Effects of Sildenafil (Viagra),CREB Signaling in Neurons,GABA Receptor Signaling,Neuropathic Pain Signaling In Dorsal Horn Neurons,Parkinson's Signaling
		TargetScan Human	High (predicted)	OSR2	-1.089
		Ingenuity Expert Findings	Experimentally Observed	PRC1	1.279	Mitotic Roles of Polo-Like Kinase
		TargetScan Human	High (predicted)	SLC9A2	1.179	Apelin Cardiomyocyte Signaling Pathway
miR-139-3p (miRNAs w/seed GGAGACG)	-1.698	TargetScan Human	High (predicted)	CMTM5	-1.18
		TargetScan Human	High (predicted)	SERPINE1	2.01	Acute Phase Response Signaling,Apelin Cardiac Fibroblast Signaling Pathway,Coagulation System,Coronavirus Pathogenesis Pathway,Glucocorticoid Receptor Signaling,Hepatic Fibrosis / Hepatic Stellate Cell Activation,Hepatic Fibrosis Signaling Pathway,HIF1α Signaling,HMGB1 Signaling,Senescence Pathway,TGF-β Signaling
		TargetScan Human	High (predicted)	TPM2	1.358	Calcium Signaling
		TargetScan Human	High (predicted)	VGLL2	4.906
miR-181c-3p (miRNAs w/seed ACCAUCG)	-1.657	TargetScan Human	High (predicted)	RAC2	1.869	Actin Cytoskeleton Signaling,Actin Nucleation by ARP-WASP Complex,Agrin Interactions at Neuromuscular Junction,Apelin Adipocyte Signaling Pathway,Axonal Guidance Signaling,B Cell Receptor Signaling,Breast Cancer Regulation by Stathmin1,Cardiac Hypertrophy Signaling,Cholecystokinin/Gastrin-mediated Signaling,Colorectal Cancer Metastasis Signaling,CXCR4 Signaling,Endocannabinoid Developing Neuron P…
miR-122-3p (miRNAs w/seed ACGCCAU)	-1.414	TargetScan Human	High (predicted)	FKBP1B	-2.521
		TargetScan Human	High (predicted)	GPSM2	1.313
		TargetScan Human	High (predicted)	ORAI2	1.09	AMPK Signaling
		TargetScan Human	High (predicted)	RAB36	1.858
miR-181a-5p (and other miRNAs w/seed ACAUUCA)	-1.17	TargetScan Human	High (predicted)	ESM1	2.054
		TargetScan Human	High (predicted)	MAP7D2	1.521
		miRecords	Experimentally Observed	NLK	1.002	Molecular Mechanisms of Cancer,Role of Macrophages, Fibroblasts and Endothelial Cells in Rheumatoid Arthritis,Wnt/β-catenin Signaling
		TargetScan Human	High (predicted)	PRKCD	1.047	14-3-3-mediated Signaling,Aldosterone Signaling in Epithelial Cells,Androgen Signaling,Apelin Cardiomyocyte Signaling Pathway,Apelin Endothelial Signaling Pathway,Axonal Guidance Signaling,Breast Cancer Regulation by Stathmin1,Calcium-induced T Lymphocyte Apoptosis,Cardiac Hypertrophy Signaling (Enhanced),CCR3 Signaling in Eosinophils,CCR5 Signaling in Macrophages,Cholecystokinin/Gastrin-mediated…
		TargetScan Human	High (predicted)	SCD	-1.952	LXR/RXR Activation,Oleate Biosynthesis II (Animals),PXR/RXR Activation
		TargetScan Human	High (predicted)	TMEM45A	1.156
miR-10a-5p (and other miRNAs w/seed ACCCUGU)	-1.158	TargetScan Human	High (predicted)	ARG2	3.08	Arginine Degradation I (Arginase Pathway),Arginine Degradation VI (Arginase 2 Pathway),Citrulline Biosynthesis,Estrogen Receptor Signaling,Glucocorticoid Receptor Signaling,IL-10 Signaling,LXR/RXR Activation,Nitric Oxide Signaling in the Cardiovascular System,Production of Nitric Oxide and Reactive Oxygen Species in Macrophages,Sirtuin Signaling Pathway,Superpathway of Citrulline Metabolism,Urea …
		TargetScan Human	High (predicted)	BDNF	4.094	Axonal Guidance Signaling,CDK5 Signaling,Corticotropin Releasing Hormone Signaling,Human Embryonic Stem Cell Pluripotency,Huntington's Disease Signaling,Neuroinflammation Signaling Pathway,Neuropathic Pain Signaling In Dorsal Horn Neurons,Neurotrophin/TRK Signaling,PEDF Signaling,Synaptogenesis Signaling Pathway,Thyroid Cancer Signaling,White Adipose Tissue Browning Pathway
		TargetScan Human	High (predicted)	CNN1	2.954	Dilated Cardiomyopathy Signaling Pathway
		TargetScan Human	High (predicted)	CRLF3	1.048
		TargetScan Human	High (predicted)	KCNJ3	-1.521	Dopamine-DARPP32 Feedback in cAMP Signaling,Endocannabinoid Neuronal Synapse Pathway,G Beta Gamma Signaling,Neuroinflammation Signaling Pathway,Opioid Signaling Pathway
		TargetScan Human	High (predicted)	TSPAN33	-1.005
miR-1185-5p (and other miRNAs w/seed GAGGAUA)	-1.003	TargetScan Human	High (predicted)	C10orf105	1.263
		TargetScan Human	High (predicted)	EDNRA	-1.554	Breast Cancer Regulation by Stathmin1,Cardiac Hypertrophy Signaling (Enhanced),CREB Signaling in Neurons,Endothelin-1 Signaling,Hepatic Fibrosis / Hepatic Stellate Cell Activation,Hepatic Fibrosis Signaling Pathway,Ovarian Cancer Signaling
		TargetScan Human	High (predicted)	FAR2	2.636
		TargetScan Human	High (predicted)	HTATIP2	1.092
		TargetScan Human	High (predicted)	METTL7B	-1.17
		TargetScan Human	High (predicted)	RNF152	-1.663
Increased Expression
miR-124-3p (and other miRNAs w/seed AAGGCAC)	3.735	TarBase,TargetScan Human,miRecords	Experimentally Observed,High (predicted)	ARPC1B	1.074	Actin Cytoskeleton Signaling,Actin Nucleation by ARP-WASP Complex,Axonal Guidance Signaling,CD28 Signaling in T Helper Cells,Cdc42 Signaling,Clathrin-mediated Endocytosis Signaling,Ephrin Receptor Signaling,Epithelial Adherens Junction Signaling,Fcγ Receptor-mediated Phagocytosis in Macrophages and Monocytes,fMLP Signaling in Neutrophils,Integrin Signaling,Rac Signaling,Reelin Signaling in Neuron…
		miRecords	Experimentally Observed	BDNF	4.094	Axonal Guidance Signaling,CDK5 Signaling,Corticotropin Releasing Hormone Signaling,Human Embryonic Stem Cell Pluripotency,Huntington's Disease Signaling,Neuroinflammation Signaling Pathway,Neuropathic Pain Signaling In Dorsal Horn Neurons,Neurotrophin/TRK Signaling,PEDF Signaling,Synaptogenesis Signaling Pathway,Thyroid Cancer Signaling,White Adipose Tissue Browning Pathway
		TargetScan Human	High (predicted)	C2orf88	-1.097
		TarBase,TargetScan Human,miRecords	Experimentally Observed,High (predicted)	CEBPA	-2.671	Acute Myeloid Leukemia Signaling,Adipogenesis pathway,Glucocorticoid Receptor Signaling,Growth Hormone Signaling,Role of Macrophages, Fibroblasts and Endothelial Cells in Rheumatoid Arthritis,Sumoylation Pathway,Tight Junction Signaling,Unfolded protein response,VDR/RXR Activation
		TargetScan Human	High (predicted)	CMTM7	1.347
		TargetScan Human	High (predicted)	COL4A1	1.008	GP6 Signaling Pathway,Hepatic Fibrosis / Hepatic Stellate Cell Activation
		TarBase,miRecords	Experimentally Observed	CYP1B1	2.077	Acetone Degradation I (to Methylglyoxal),Aryl Hydrocarbon Receptor Signaling,Bupropion Degradation,Estrogen Biosynthesis,Melatonin Degradation I,Nicotine Degradation II,Nicotine Degradation III,Superpathway of Melatonin Degradation,Xenobiotic Metabolism AHR Signaling Pathway,Xenobiotic Metabolism Signaling
		TarBase,TargetScan Human,miRecords	Experimentally Observed,Moderate (predicted)	DHCR24	-1.994	Cholesterol Biosynthesis I,Cholesterol Biosynthesis II (via 24,25-dihydrolanosterol),Cholesterol Biosynthesis III (via Desmosterol),Senescence Pathway,Stearate Biosynthesis I (Animals),Superpathway of Cholesterol Biosynthesis
		TargetScan Human	High (predicted)	FRMD4B	-1.727
		TarBase,TargetScan Human,miRecords	Experimentally Observed,Moderate (predicted)	HADH	-1.246	Fatty Acid β-oxidation I,Glutaryl-CoA Degradation,LXR/RXR Activation,Tryptophan Degradation III (Eukaryotic)
		TargetScan Human	High (predicted)	HRCT1	1.67
		TarBase,TargetScan Human,miRecords	Experimentally Observed,Moderate (predicted)	HTATIP2	1.092
		TargetScan Human	High (predicted)	MARVELD1	1.229
		TargetScan Human	High (predicted)	MITF	-1.635	Melanocyte Development and Pigmentation Signaling,Melanoma Signaling,RANK Signaling in Osteoclasts
		TargetScan Human	High (predicted)	NAT8L	-2.9
		TarBase,TargetScan Human,miRecords	Experimentally Observed,Moderate (predicted)	NEK6	1.018
		TargetScan Human,miRecords	Experimentally Observed,High (predicted)	PGF	1.787	Amyotrophic Lateral Sclerosis Signaling,Axonal Guidance Signaling,BEX2 Signaling Pathway,Bladder Cancer Signaling,Breast Cancer Regulation by Stathmin1,Clathrin-mediated Endocytosis Signaling,Colorectal Cancer Metastasis Signaling,Endocannabinoid Cancer Inhibition Pathway,eNOS Signaling,Ephrin Receptor Signaling,Estrogen Receptor Signaling,Hepatic Fibrosis / Hepatic Stellate Cell Activation,Hepat…
		TargetScan Human	High (predicted)	PNPLA2	-2.047	Docosahexaenoic Acid (DHA) Signaling,PEDF Signaling,Retinol Biosynthesis,Triacylglycerol Degradation
		TargetScan Human	High (predicted)	PROX1	-1.685
		TargetScan Human	High (predicted)	RAB3D	1.245
		TarBase	Experimentally Observed	RAVER2	-1.214
		TarBase,TargetScan Human,miRecords	Experimentally Observed,Moderate (predicted)	RDH10	1.021	RAR Activation,Retinoate Biosynthesis I,Retinol Biosynthesis,The Visual Cycle
		TargetScan Human	High (predicted)	SDF2L1	1.052
		TargetScan Human	High (predicted)	SGK1	1.914	Aldosterone Signaling in Epithelial Cells,ERK5 Signaling,Glucocorticoid Receptor Signaling,Huntington's Disease Signaling,Insulin Receptor Signaling,Pyridoxal 5'-phosphate Salvage Pathway,Salvage Pathways of Pyrimidine Ribonucleotides
		TargetScan Human	High (predicted)	STARD4	1.2
		TarBase,TargetScan Human	Experimentally Observed,High (predicted)	TTC7A	1.25
		TarBase,miRecords	Experimentally Observed	TUBB6	1.189	14-3-3-mediated Signaling,Axonal Guidance Signaling,Breast Cancer Regulation by Stathmin1,Coronavirus Replication Pathway,Epithelial Adherens Junction Signaling,Gap Junction Signaling,Germ Cell-Sertoli Cell Junction Signaling,Phagosome Maturation,Remodeling of Epithelial Adherens Junctions,Sertoli Cell-Sertoli Cell Junction Signaling
		TarBase,miRecords	Experimentally Observed	TWIST2	1.595	Endocannabinoid Cancer Inhibition Pathway,HOTAIR Regulatory Pathway,Regulation of the Epithelial-Mesenchymal Transition Pathway
		TargetScan Human	High (predicted)	USP2	-1.001	Protein Ubiquitination Pathway
miR-132-5p (miRNAs w/seed CCGUGGC)	2.791	TargetScan Human	High (predicted)	ARHGAP44	-1.296
		TargetScan Human	High (predicted)	BMF	-1.381
		TargetScan Human	High (predicted)	DHCR24	-1.994	Cholesterol Biosynthesis I,Cholesterol Biosynthesis II (via 24,25-dihydrolanosterol),Cholesterol Biosynthesis III (via Desmosterol),Senescence Pathway,Stearate Biosynthesis I (Animals),Superpathway of Cholesterol Biosynthesis
		TargetScan Human	High (predicted)	FSTL3	1.701
		TargetScan Human	High (predicted)	IGSF3	-1.135
		TargetScan Human	High (predicted)	INHBB	1.73	TGF-β Signaling
		TargetScan Human	High (predicted)	IRX2	1.362
		TargetScan Human	High (predicted)	LIMD2	1.505
		TargetScan Human	High (predicted)	MAPT	1.39	14-3-3-mediated Signaling,Amyloid Processing,BAG2 Signaling Pathway,CDK5 Signaling,Neuroinflammation Signaling Pathway,Neuroprotective Role of THOP1 in Alzheimer's Disease,p38 MAPK Signaling,p70S6K Signaling,Reelin Signaling in Neurons,Semaphorin Neuronal Repulsive Signaling Pathway,Synaptogenesis Signaling Pathway
		TargetScan Human	High (predicted)	MYADML2	-1.463
		TargetScan Human	High (predicted)	MYH11	1.071	Actin Cytoskeleton Signaling,Agranulocyte Adhesion and Diapedesis,Calcium Signaling,Cellular Effects of Sildenafil (Viagra),Dilated Cardiomyopathy Signaling Pathway,Epithelial Adherens Junction Signaling,Hepatic Fibrosis / Hepatic Stellate Cell Activation,ILK Signaling,RhoGDI Signaling,Tight Junction Signaling
		TargetScan Human	High (predicted)	NAT8L	-2.9
		TargetScan Human	High (predicted)	NT5C1A	-2.015	Adenosine Nucleotides Degradation II,Guanosine Nucleotides Degradation III,NAD Salvage Pathway II,Purine Nucleotides Degradation II (Aerobic),Urate Biosynthesis/Inosine 5'-phosphate Degradation
		TargetScan Human	High (predicted)	P4HA3	1.83
		TargetScan Human	High (predicted)	PCDH12	-1.077
		TargetScan Human	High (predicted)	PIK3R5	1.581	14-3-3-mediated Signaling,3-phosphoinositide Biosynthesis,Actin Cytoskeleton Signaling,Acute Myeloid Leukemia Signaling,Adrenomedullin signaling pathway,Aldosterone Signaling in Epithelial Cells,AMPK Signaling,Amyotrophic Lateral Sclerosis Signaling,Angiopoietin Signaling,Antiproliferative Role of Somatostatin Receptor 2,Apelin Cardiomyocyte Signaling Pathway,Apelin Endothelial Signaling Pathway,…
		TargetScan Human	High (predicted)	PPP1R3G	-1.022
		TargetScan Human	High (predicted)	RAB36	1.858
		TargetScan Human	High (predicted)	RETSAT	-1.233
		TargetScan Human	High (predicted)	S100A9	1.916	Osteoarthritis Pathway,Role of IL-17A in Psoriasis
		TargetScan Human	High (predicted)	SCD	-1.952	LXR/RXR Activation,Oleate Biosynthesis II (Animals),PXR/RXR Activation
		TargetScan Human	High (predicted)	SLC9A2	1.179	Apelin Cardiomyocyte Signaling Pathway
		TargetScan Human	High (predicted)	TSC22D3	1.208	Glucocorticoid Receptor Signaling
		TargetScan Human	High (predicted)	UCP3	-3.285	TR/RXR Activation
miR-122b-3p (and other miRNAs w/seed AACACCA)	2.696	TargetScan Human	High (predicted)	CCDC184	-1.18
		TargetScan Human	High (predicted)	FBP1	-2.578	FXR/RXR Activation,Glucocorticoid Receptor Signaling,Gluconeogenesis I,Glycolysis I,PFKFB4 Signaling Pathway
		TargetScan Human	High (predicted)	IGFBP4	1.554	Hepatic Fibrosis / Hepatic Stellate Cell Activation,IGF-1 Signaling
		TargetScan Human	High (predicted)	MAL	1.135
		TargetScan Human	High (predicted)	MLANA	3.971
		TargetScan Human	High (predicted)	PPP1R1A	-2.181	3-phosphoinositide Biosynthesis,3-phosphoinositide Degradation,Cardiac β-adrenergic Signaling,D-myo-inositol (1,4,5,6)-Tetrakisphosphate Biosynthesis,D-myo-inositol (3,4,5,6)-tetrakisphosphate Biosynthesis,D-myo-inositol-5-phosphate Metabolism,Superpathway of Inositol Phosphate Compounds,Synaptic Long Term Potentiation
miR-132-3p (and other miRNAs w/seed AACAGUC)	2.565	TargetScan Human	High (predicted)	MTFR2	1.239
miR-146a-5p (and other miRNAs w/seed GAGAACU)	2.211	TargetScan Human	High (predicted)	CCK	1.441	Cholecystokinin/Gastrin-mediated Signaling,GPCR-Mediated Integration of Enteroendocrine Signaling Exemplified by an L Cell,GPCR-Mediated Nutrient Sensing in Enteroendocrine Cells,Insulin Secretion Signaling Pathway
		miRecords	Experimentally Observed	CXCR4	1.943	Agranulocyte Adhesion and Diapedesis,Atherosclerosis Signaling,Axonal Guidance Signaling,Chemokine Signaling,CXCR4 Signaling,Ephrin B Signaling,Ephrin Receptor Signaling,FAT10 Cancer Signaling Pathway,Granulocyte Adhesion and Diapedesis,Induction of Apoptosis by HIV1,Leukocyte Extravasation Signaling,Th1 and Th2 Activation Pathway,Th2 Pathway,Thyroid Cancer Signaling,Tumor Microenvironment Pathway
		TargetScan Human	High (predicted)	IGSF1	-1.088
		Ingenuity Expert Findings	Experimentally Observed	IL1F10	-3.271	Acute Phase Response Signaling,Adrenomedullin signaling pathway,Agranulocyte Adhesion and Diapedesis,Airway Pathology in Chronic Obstructive Pulmonary Disease,Altered T Cell and B Cell Signaling in Rheumatoid Arthritis,Atherosclerosis Signaling,Cardiac Hypertrophy Signaling (Enhanced),Cholecystokinin/Gastrin-mediated Signaling,Communication between Innate and Adaptive Immune Cells,Dendritic Cell …
		Ingenuity Expert Findings	Experimentally Observed	LTF	1.901
		Ingenuity Expert Findings	Experimentally Observed	PGLYRP1	3.44
		Ingenuity Expert Findings	Experimentally Observed	S100A12	2.946
		TargetScan Human	High (predicted)	SLC1A1	-1.334	Glutamate Receptor Signaling
		Ingenuity Expert Findings	Experimentally Observed	TLR4	1.164	Altered T Cell and B Cell Signaling in Rheumatoid Arthritis,Autophagy,Colorectal Cancer Metastasis Signaling,Communication between Innate and Adaptive Immune Cells,Crosstalk between Dendritic Cells and Natural Killer Cells,Dendritic Cell Maturation,Hepatic Cholestasis,Hepatic Fibrosis / Hepatic Stellate Cell Activation,Hepatic Fibrosis Signaling Pathway,HMGB1 Signaling,HOTAIR Regulatory Pathway,I…
		TargetScan Human	High (predicted)	TMEM100	2.149
miR-183-5p (miRNAs w/seed AUGGCAC)	1.578	TargetScan Human	High (predicted)	AMIGO2	1.151
		TargetScan Human	High (predicted)	DUSP10	-1.826	3-phosphoinositide Biosynthesis,3-phosphoinositide Degradation,D-myo-inositol (1,4,5,6)-Tetrakisphosphate Biosynthesis,D-myo-inositol (3,4,5,6)-tetrakisphosphate Biosynthesis,D-myo-inositol-5-phosphate Metabolism,p38 MAPK Signaling,Protein Kinase A Signaling,SAPK/JNK Signaling,Superpathway of Inositol Phosphate Compounds
		TargetScan Human	High (predicted)	IRS1	-1.009	AMPK Signaling,Apelin Liver Signaling Pathway,Autophagy,Cardiac Hypertrophy Signaling,GDNF Family Ligand-Receptor Interactions,Growth Hormone Signaling,IGF-1 Signaling,IL-4 Signaling,IL-9 Signaling,ILK Signaling,Insulin Receptor Signaling,Molecular Mechanisms of Cancer,mTOR Signaling,p70S6K Signaling,PI3K Signaling in B Lymphocytes,PPARα/RXRα Activation,Prolactin Signaling,Regulation of eIF4 and …
		TargetScan Human	High (predicted)	NRIP2	1.218	RAR Activation
		TargetScan Human	High (predicted)	PAM	-1.124
		TargetScan Human	High (predicted)	RAB27B	-1.567
		TargetScan Human	High (predicted)	RABGAP1L	-2.261
		TargetScan Human	High (predicted)	RHPN2	-1.212	RhoA Signaling
		TargetScan Human	High (predicted)	SMIM3	2.287
		TargetScan Human	High (predicted)	STC1	1.751
		TargetScan Human	High (predicted)	WNT5A	-3.169	Adipogenesis pathway,Axonal Guidance Signaling,Basal Cell Carcinoma Signaling,Cardiac Hypertrophy Signaling (Enhanced),Colorectal Cancer Metastasis Signaling,Factors Promoting Cardiogenesis in Vertebrates,Glioblastoma Multiforme Signaling,Hepatic Fibrosis Signaling Pathway,HOTAIR Regulatory Pathway,Human Embryonic Stem Cell Pluripotency,Molecular Mechanisms of Cancer,Ovarian Cancer Signaling,PCP …
miR-153-3p (miRNAs w/seed UGCAUAG)	1.572	TargetScan Human	High (predicted)	DDIT4	2.841	mTOR Signaling,Osteoarthritis Pathway
		TargetScan Human	High (predicted)	EIF5A2	1.04
		TargetScan Human	High (predicted)	GREB1L	-2.207
		TargetScan Human	High (predicted)	IDO1	3.457	NAD biosynthesis II (from tryptophan),Tryptophan Degradation III (Eukaryotic),Tryptophan Degradation to 2-amino-3-carboxymuconate Semialdehyde,Tumor Microenvironment Pathway
		TargetScan Human	High (predicted)	KCNE1	1.011
		TargetScan Human	High (predicted)	KIF20A	2.779
		TargetScan Human	High (predicted)	KLF5	1.379	Adipogenesis pathway
		TargetScan Human	High (predicted)	PEA15	1.201
		TargetScan Human	High (predicted)	PLCB1	-2.176	14-3-3-mediated Signaling,Adrenomedullin signaling pathway,Aldosterone Signaling in Epithelial Cells,Antioxidant Action of Vitamin C,Apelin Cardiomyocyte Signaling Pathway,Apelin Endothelial Signaling Pathway,Axonal Guidance Signaling,Breast Cancer Regulation by Stathmin1,Cardiac Hypertrophy Signaling,Cardiac Hypertrophy Signaling (Enhanced),CCR3 Signaling in Eosinophils,Cellular Effects of Silde…
		TargetScan Human	High (predicted)	PRKAA2	-1.044	AMPK Signaling,Apelin Adipocyte Signaling Pathway,Apelin Cardiac Fibroblast Signaling Pathway,Apelin Endothelial Signaling Pathway,Apelin Muscle Signaling Pathway,Apelin Pancreas Signaling Pathway,Autophagy,Endocannabinoid Cancer Inhibition Pathway,eNOS Signaling,Estrogen Receptor Signaling,Ferroptosis Signaling Pathway,Glucocorticoid Receptor Signaling,mTOR Signaling,NAD Signaling Pathway,Osteoa…
		TargetScan Human	High (predicted)	PTPN14	1.091	Protein Kinase A Signaling
		TargetScan Human	High (predicted)	SATB1	-1.05
miR-185-3p (and other miRNAs w/seed GGGGCUG)	1.385	TargetScan Human	High (predicted)	ACE	-1.172	Axonal Guidance Signaling,Cardiac Hypertrophy Signaling (Enhanced),Coronavirus Pathogenesis Pathway,Coronavirus Replication Pathway,Neuroprotective Role of THOP1 in Alzheimer's Disease,Renin-Angiotensin Signaling
		TargetScan Human	High (predicted)	ADAM8	1.653	Axonal Guidance Signaling
		TargetScan Human	High (predicted)	ADIPOQ	-4.325	AMPK Signaling,Maturity Onset Diabetes of Young (MODY) Signaling,Osteoarthritis Pathway,PPARα/RXRα Activation,Type II Diabetes Mellitus Signaling
		TargetScan Human	High (predicted)	ALPK1	-1.142
		TargetScan Human	High (predicted)	ALX3	1.816
		TargetScan Human	High (predicted)	ARC	-1.421
		TargetScan Human	High (predicted)	BGN	1.794
		TargetScan Human	High (predicted)	BICDL1	3.017
		TargetScan Human	High (predicted)	C14orf132	1.402
		TargetScan Human	High (predicted)	CARNS1	1.546
		TargetScan Human	High (predicted)	CASQ1	2.107	Calcium Signaling,Endocannabinoid Cancer Inhibition Pathway,Endothelin-1 Signaling,Huntington's Disease Signaling,Osteoarthritis Pathway,Sphingosine-1-phosphate Signaling,Systemic Lupus Erythematosus In T Cell Signaling Pathway
		TargetScan Human	High (predicted)	CCDC85C	-1.034
		TargetScan Human	High (predicted)	CPLX1	2.349	Synaptogenesis Signaling Pathway
		TargetScan Human	High (predicted)	CSF3R	3.491	Acute Myeloid Leukemia Signaling,Granulocyte Adhesion and Diapedesis
		TargetScan Human	High (predicted)	CTXN1	1.94
		TargetScan Human	High (predicted)	DHH	1.767	Molecular Mechanisms of Cancer,Protein Kinase A Signaling
		TargetScan Human	High (predicted)	DUSP5	1.35	3-phosphoinositide Biosynthesis,3-phosphoinositide Degradation,D-myo-inositol (1,4,5,6)-Tetrakisphosphate Biosynthesis,D-myo-inositol (3,4,5,6)-tetrakisphosphate Biosynthesis,D-myo-inositol-5-phosphate Metabolism,Protein Kinase A Signaling,Superpathway of Inositol Phosphate Compounds,T Cell Receptor Signaling
		TargetScan Human	High (predicted)	EGLN3	1.365	HIF1α Signaling,Renal Cell Carcinoma Signaling
		TargetScan Human	High (predicted)	ESPN	3.317
		TargetScan Human	High (predicted)	FAM163A	2.609
		TargetScan Human	High (predicted)	FBXO27	1.851
		TargetScan Human	High (predicted)	FGD3	1.059	Actin Cytoskeleton Signaling,Cdc42 Signaling
		TargetScan Human	High (predicted)	FOXC2	1.135	Adipogenesis pathway,Regulation Of The Epithelial Mesenchymal Transition By Growth Factors Pathway,Regulation of the Epithelial-Mesenchymal Transition Pathway,White Adipose Tissue Browning Pathway
		TargetScan Human	High (predicted)	GDPD5	-1.257
		TargetScan Human	High (predicted)	GNAO1	-1.714	AMPK Signaling,Androgen Signaling,Apelin Endothelial Signaling Pathway,Apelin Muscle Signaling Pathway,Axonal Guidance Signaling,cAMP-mediated signaling,Cardiac Hypertrophy Signaling,Cardiac β-adrenergic Signaling,CCR3 Signaling in Eosinophils,CCR5 Signaling in Macrophages,Colorectal Cancer Metastasis Signaling,Corticotropin Releasing Hormone Signaling,CREB Signaling in Neurons,CXCR4 Signaling,En…
		TargetScan Human	High (predicted)	HRK	-1.845
		TargetScan Human	High (predicted)	ITGA5	1.369	Actin Cytoskeleton Signaling,Actin Nucleation by ARP-WASP Complex,Agranulocyte Adhesion and Diapedesis,Axonal Guidance Signaling,Cardiac Hypertrophy Signaling (Enhanced),Caveolar-mediated Endocytosis Signaling,Cdc42 Signaling,Clathrin-mediated Endocytosis Signaling,Ephrin Receptor Signaling,ERK/MAPK Signaling,FAK Signaling,Hepatic Fibrosis Signaling Pathway,HGF Signaling,Integrin Signaling,Macrop…
		TargetScan Human	High (predicted)	KCNJ5	-2.658	Dopamine-DARPP32 Feedback in cAMP Signaling,Endocannabinoid Neuronal Synapse Pathway,G Beta Gamma Signaling,Neuroinflammation Signaling Pathway,Opioid Signaling Pathway
		TargetScan Human	High (predicted)	LAT2	1.38	TREM1 Signaling
		TargetScan Human	High (predicted)	LBH	2.041
		TargetScan Human	High (predicted)	LDB3	-1.071
		TargetScan Human	High (predicted)	LPCAT4	1.002	CDP-diacylglycerol Biosynthesis I,Phosphatidylglycerol Biosynthesis II (Non-plastidic),Stearate Biosynthesis I (Animals),Triacylglycerol Biosynthesis
		TargetScan Human	High (predicted)	LRRC32	1.166
		TargetScan Human	High (predicted)	MICAL3	-1.239	Histidine Degradation VI,Pregnenolone Biosynthesis,Ubiquinol-10 Biosynthesis (Eukaryotic)
		TargetScan Human	High (predicted)	MYADML2	-1.463
		TargetScan Human	High (predicted)	MYO1D	1.213
		TargetScan Human	High (predicted)	NAT8L	-2.9
		TargetScan Human	High (predicted)	NAV2	-1.021
		TargetScan Human	High (predicted)	NCS1	1.451	Dopamine Receptor Signaling
		TargetScan Human	High (predicted)	NDUFA4L2	2.033	Estrogen Receptor Signaling,Glucocorticoid Receptor Signaling,Mitochondrial Dysfunction,Sirtuin Signaling Pathway
		TargetScan Human	High (predicted)	NGFR	1.439	Acute Phase Response Signaling,Autophagy,Axonal Guidance Signaling,BEX2 Signaling Pathway,Cardiac Hypertrophy Signaling (Enhanced),CDK5 Signaling,Ceramide Signaling,CREB Signaling in Neurons,Dendritic Cell Maturation,Ephrin A Signaling,FAT10 Cancer Signaling Pathway,Granulocyte Adhesion and Diapedesis,Hepatic Cholestasis,Hepatic Fibrosis / Hepatic Stellate Cell Activation,Hepatic Fibrosis Signali…
		TargetScan Human	High (predicted)	NT5C1A	-2.015	Adenosine Nucleotides Degradation II,Guanosine Nucleotides Degradation III,NAD Salvage Pathway II,Purine Nucleotides Degradation II (Aerobic),Urate Biosynthesis/Inosine 5'-phosphate Degradation
		TargetScan Human	High (predicted)	NXPH4	2.213
		TargetScan Human	High (predicted)	OLFML2A	1.646
		TargetScan Human	High (predicted)	OSBP2	2.852
		TargetScan Human	High (predicted)	OSCAR	1.524
		TargetScan Human	High (predicted)	OSTN	1.699
		TargetScan Human	High (predicted)	PAPLN	-1.088
		TargetScan Human	High (predicted)	PARVG	1.656
		TargetScan Human	High (predicted)	PCDH12	-1.077
		TargetScan Human	High (predicted)	PDE1B	1.172	cAMP-mediated signaling,Cardiac Hypertrophy Signaling (Enhanced),Cardiac β-adrenergic Signaling,Cellular Effects of Sildenafil (Viagra),G-Protein Coupled Receptor Signaling,Gustation Pathway,Nitric Oxide Signaling in the Cardiovascular System,Opioid Signaling Pathway,Protein Kinase A Signaling,Relaxin Signaling,Sperm Motility,tRNA Splicing
		TargetScan Human	High (predicted)	PDZK1IP1	1.355
		TargetScan Human	High (predicted)	PFKFB4	-1.894	AMPK Signaling,PFKFB4 Signaling Pathway
		TargetScan Human	High (predicted)	PLXDC1	-2.664
		TargetScan Human	High (predicted)	PRAF2	1.212
		TargetScan Human	High (predicted)	PRIMA1	1.385
		TargetScan Human	High (predicted)	PYGB	-1.614	Glycogen Degradation II,Glycogen Degradation III,Protein Kinase A Signaling,α-Adrenergic Signaling
		TargetScan Human	High (predicted)	RAB36	1.858
		TargetScan Human	High (predicted)	RABGAP1L	-2.261
		TargetScan Human	High (predicted)	RAC2	1.869	Actin Cytoskeleton Signaling,Actin Nucleation by ARP-WASP Complex,Agrin Interactions at Neuromuscular Junction,Apelin Adipocyte Signaling Pathway,Axonal Guidance Signaling,B Cell Receptor Signaling,Breast Cancer Regulation by Stathmin1,Cardiac Hypertrophy Signaling,Cholecystokinin/Gastrin-mediated Signaling,Colorectal Cancer Metastasis Signaling,CXCR4 Signaling,Endocannabinoid Developing Neuron P…
		TargetScan Human	High (predicted)	RAP1GAP2	-1.317
		TargetScan Human	High (predicted)	RASD2	1.652	14-3-3-mediated Signaling,Actin Cytoskeleton Signaling,Actin Nucleation by ARP-WASP Complex,Acute Myeloid Leukemia Signaling,Acute Phase Response Signaling,Adrenomedullin signaling pathway,Agrin Interactions at Neuromuscular Junction,Angiopoietin Signaling,Antiproliferative Role of Somatostatin Receptor 2,Apelin Endothelial Signaling Pathway,Apoptosis Signaling,Axonal Guidance Signaling,B Cell Re…
		TargetScan Human	High (predicted)	RASGEF1C	-1.137
		TargetScan Human	High (predicted)	REEP6	-2.427
		TargetScan Human	High (predicted)	RIPOR3	-1.561
		TargetScan Human	High (predicted)	RUNDC3A	1.097
		TargetScan Human	High (predicted)	SCRG1	2.763
		TargetScan Human	High (predicted)	SDK2	1.489
		TargetScan Human	High (predicted)	SLC25A34	-1.303
		TargetScan Human	High (predicted)	SLC27A4	1.199	Fatty Acid Activation,Fatty Acid β-oxidation I,LPS/IL-1 Mediated Inhibition of RXR Function,Mitochondrial L-carnitine Shuttle Pathway,Stearate Biosynthesis I (Animals),Type II Diabetes Mellitus Signaling,γ-linolenate Biosynthesis II (Animals)
		TargetScan Human	High (predicted)	SLC6A17	2.532
		TargetScan Human	High (predicted)	SLC9A8	-1.168	Apelin Cardiomyocyte Signaling Pathway
		TargetScan Human	High (predicted)	SPRED3	1.035
		TargetScan Human	High (predicted)	SRRM3	-3.354
		TargetScan Human	High (predicted)	SYT12	4.347	Synaptogenesis Signaling Pathway,TR/RXR Activation
		TargetScan Human	High (predicted)	THY1	2.087	Granulocyte Adhesion and Diapedesis,Leukocyte Extravasation Signaling
		TargetScan Human	High (predicted)	TINAGL1	1.863
		TargetScan Human	High (predicted)	TMEM119	1.03
		TargetScan Human	High (predicted)	TMEM176A	1.78
		TargetScan Human	High (predicted)	TMEM249	1.59
		TargetScan Human	High (predicted)	TMPRSS9	-1.669	Neuroprotective Role of THOP1 in Alzheimer's Disease
		TargetScan Human	High (predicted)	TNFAIP8L2	1.015
		TargetScan Human	High (predicted)	TPPP	-1.029
		TargetScan Human	High (predicted)	TRARG1	-3.953
		TargetScan Human	High (predicted)	VAMP1	1.842
		TargetScan Human	High (predicted)	VAMP5	-1.164
		TargetScan Human	High (predicted)	VAV2	1.007	Actin Cytoskeleton Signaling,B Cell Receptor Signaling,Cdc42 Signaling,Ephrin A Signaling,Ephrin B Signaling,Epithelial Adherens Junction Signaling,Fc Epsilon RI Signaling,Fcγ Receptor-mediated Phagocytosis in Macrophages and Monocytes,GP6 Signaling Pathway,Gα12/13 Signaling,Leukocyte Extravasation Signaling,Natural Killer Cell Signaling,PI3K Signaling in B Lymphocytes,PKCθ Signaling in T Lymphoc…
miR-185-5p (and other miRNAs w/seed GGAGAGA)	1.234	TargetScan Human	High (predicted)	BASP1	1.717
		TargetScan Human	High (predicted)	BTG2	-1.358	Cell Cycle Regulation by BTG Family Proteins
		TargetScan Human	High (predicted)	CASQ1	2.107	Calcium Signaling,Endocannabinoid Cancer Inhibition Pathway,Endothelin-1 Signaling,Huntington's Disease Signaling,Osteoarthritis Pathway,Sphingosine-1-phosphate Signaling,Systemic Lupus Erythematosus In T Cell Signaling Pathway
		TargetScan Human	High (predicted)	CPNE6	-1.82
		TargetScan Human	High (predicted)	CXCL16	1.152	Agranulocyte Adhesion and Diapedesis,Granulocyte Adhesion and Diapedesis
		TargetScan Human	High (predicted)	CXCL9	2.638	Agranulocyte Adhesion and Diapedesis,Granulocyte Adhesion and Diapedesis,Hepatic Fibrosis / Hepatic Stellate Cell Activation,Pathogenesis of Multiple Sclerosis
		TargetScan Human	High (predicted)	DYDC2	6.259
		TargetScan Human	High (predicted)	GINS1	1.267
		TargetScan Human	High (predicted)	IL7R	3.417	B Cell Development,Cardiac Hypertrophy Signaling (Enhanced),Glucocorticoid Receptor Signaling,IL-7 Signaling Pathway,PI3K/AKT Signaling,Primary Immunodeficiency Signaling,Role of JAK1 and JAK3 in γc Cytokine Signaling,STAT3 Pathway
		TargetScan Human	High (predicted)	KLHL38	-1.392
		TargetScan Human	High (predicted)	LBH	2.041
		TargetScan Human	High (predicted)	LRRC38	-1.24
		TargetScan Human	High (predicted)	NCAPH	1.184
		TargetScan Human	High (predicted)	PCDHAC2	1.376
		TargetScan Human	High (predicted)	PM20D1	-1.984
		TargetScan Human	High (predicted)	RAB3D	1.245

## Sheet: 2b. LA HCM vs healthy Molecules
Supplementary table 2b. HCM LA vs. healthy LA Molecules
Entrez Gene Name	Gene Symbol	Linked microRNA	Expr Fold Change	Expr p-value	Expr False Discovery Rate (q-value)	Location	Type(s)
Decreased Expression
thyroid hormone responsive	THRSP		-9.551	3.08e-07	2.38e-05	Nucleus	other
6-phosphofructo-2-kinase/fructose-2,6-biphosphatase 1	PFKFB1		-7.678	5.07e-06	0.000149	Cytoplasm	kinase
fatty acid synthase	FASN		-5.284	3.02e-06	0.000104	Cytoplasm	enzyme
flavin containing dimethylaniline monoxygenase 1	FMO1		-5.258	3.2e-06	0.000107	Cytoplasm	enzyme
BARX homeobox 2	BARX2		-5.248	3.52e-07	2.6e-05	Nucleus	transcription regulator
cholinergic receptor nicotinic alpha 1 subunit	CHRNA1		-4.978	3.62e-06	0.000116	Plasma Membrane	transmembrane receptor
activating transcription factor 3	ATF3		-4.502	6.49e-05	0.000786	Nucleus	transcription regulator
--	hsa-miR-122-5p		-4.42	2.96e-08	1.06e-06	Cytoplasm	mature microRNA
adiponectin, C1Q and collagen domain containing	ADIPOQ	miR-185-3p	-4.325	0.000929	0.00534	Extracellular Space	other
beta-1,3-glucuronyltransferase 1	B3GAT1		-4.114	2.98e-06	0.000104	Cytoplasm	enzyme
outer dense fiber of sperm tails 3 like 1	ODF3L1		-4.093	0.000605	0.00392	Other	other
solute carrier family 19 member 3	SLC19A3		-4.061	0.00101	0.0057	Plasma Membrane	transporter
TNF superfamily member 18	TNFSF18		-4.016	3.13e-05	0.000479	Extracellular Space	cytokine
trafficking regulator of GLUT4 (SLC2A4) 1	TRARG1	miR-185-3p	-3.953	0.000194	0.0017	Plasma Membrane	other
neuronatin	NNAT		-3.945	0.000981	0.00557	Plasma Membrane	transporter
nuclear receptor subfamily 4 group A member 3	NR4A3		-3.753	0.000886	0.00516	Nucleus	ligand-dependent nuclear receptor
ATPase plasma membrane Ca2+ transporting 2	ATP2B2		-3.647	0.00026	0.00211	Plasma Membrane	transporter
transmembrane protein 61	TMEM61		-3.598	3.15e-05	0.000481	Other	other
perilipin 1	PLIN1		-3.569	7.19e-05	0.000847	Cytoplasm	other
C-type lectin domain family 4 member G	CLEC4G		-3.562	0.000207	0.00179	Plasma Membrane	other
chitinase 1	CHIT1		-3.56	0.028	0.0706	Extracellular Space	enzyme
proline rich transmembrane protein 4	PRRT4		-3.527	0.000297	0.00233	Other	other
semaphorin 3A	SEMA3A		-3.401	1.91e-06	7.96e-05	Extracellular Space	other
--	hsa-miR-205-5p		-3.387	0.00276	0.023	Cytoplasm	mature microRNA
serine/arginine repetitive matrix 3	SRRM3		-3.354	4.54e-07	3.09e-05	Other	other
ADP-ribosyltransferase 1	ART1		-3.341	1.78e-09	1.91e-06	Plasma Membrane	enzyme
aldehyde dehydrogenase 1 family member B1	ALDH1B1		-3.311	0.000246	0.00204	Cytoplasm	enzyme
uncoupling protein 3	UCP3		-3.285	9.24e-05	0.001	Cytoplasm	transporter
interleukin 1 family member 10	IL1F10	miR-146a-5p	-3.271	0.000385	0.00284	Extracellular Space	cytokine
FosB proto-oncogene, AP-1 transcription factor subunit	FOSB		-3.154	5.81e-05	0.000725	Nucleus	transcription regulator
Increased Expression
fibroblast growth factor 23	FGF23		9.852	0.00235	0.0107	Extracellular Space	growth factor
X-linked Kx blood group	XK		8.27	0.0275	0.0696	Plasma Membrane	transporter
family with sequence similarity 177 member B	FAM177B		7.455	0.000964	0.0055	Other	other
collagen type XXIII alpha 1 chain	COL23A1		7.384	2.21e-06	8.7e-05	Plasma Membrane	other
--	hsa-miR-208b-3p		6.617	5.07e-83	4.18e-80	Cytoplasm	mature microRNA
myosin light chain 2	MYL2		6.385	3.3e-11	4.04e-07	Cytoplasm	other
thrombospondin 4	THBS4		5.696	2.5e-05	0.000415	Extracellular Space	other
CD79a molecule	CD79A		5.004	0.000166	0.00152	Plasma Membrane	transmembrane receptor
CD3d molecule	CD3D		4.956	9.99e-05	0.00106	Plasma Membrane	transmembrane receptor
myosin light chain 3	MYL3	miR-122-5p	4.928	8.85e-09	3.23e-06	Cytoplasm	other
vestigial like family member 2	VGLL2	mir-139-3p	4.906	0.000264	0.00213	Nucleus	transcription regulator
hemoglobin subunit mu	HBM		4.547	0.0104	0.0331	Cytoplasm	other
CD3g molecule	CD3G		4.428	0.000162	0.00149	Plasma Membrane	transmembrane receptor
CD3e molecule	CD3E		4.39	1.63e-05	0.000324	Plasma Membrane	transmembrane receptor
solute carrier family 11 member 1	SLC11A1		4.185	0.000254	0.00208	Plasma Membrane	transporter
latent transforming growth factor beta binding protein 2	LTBP2		4.18	4.25e-08	7.46e-06	Extracellular Space	other
retinol dehydrogenase 12	RDH12	miR-122-5p	4.126	2.92e-07	2.33e-05	Cytoplasm	enzyme
free fatty acid receptor 2	FFAR2		4.121	0.00072	0.00443	Plasma Membrane	G-protein coupled receptor
brain derived neurotrophic factor	BDNF		4.094	1.27e-06	6.1e-05	Extracellular Space	growth factor
neurogenin 2	NEUROG2		3.845	0.000288	0.00228	Nucleus	transcription regulator
--	hsa-miR-506-3p		3.735	0.00433	0.034	Cytoplasm	mature microRNA
G protein-coupled receptor 171	GPR171		3.538	0.00102	0.0057	Plasma Membrane	G-protein coupled receptor
EPH receptor A5	EPHA5		3.417	2.18e-05	0.000385	Plasma Membrane	kinase
interleukin 7 receptor	IL7R	miR-185-5p	3.417	4.94e-07	3.18e-05	Plasma Membrane	transmembrane receptor
joining chain of multimeric IgA and IgM	JCHAIN		3.401	0.000143	0.00137	Extracellular Space	other
IGF like family member 2	IGFL2		3.322	0.00473	0.0179	Extracellular Space	other
hes family bHLH transcription factor 2	HES2		3.314	0.0191	0.0529	Nucleus	transcription regulator
RUNX family transcription factor 2	RUNX2		3.18	7.58e-08	9.47e-06	Nucleus	transcription regulator
fibromodulin	FMOD		3.172	4.45e-05	0.000604	Extracellular Space	other
prostaglandin-endoperoxide synthase 2	PTGS2		3.121	1.58e-05	0.000321	Cytoplasm	enzyme

## Sheet: 3a. HCM LV vs HCM LA
Supplementary table 3a. HCM LV vs. HCM LA microRNA-mRNA pairs
Symbol	Expr Fold Change	Source	Confidence	Symbol	Expr Fold Change	Pathway
Decreased Expression
miR-141-3p (and other miRNAs w/seed AACACUG)	-4.482	TargetScan Human	High (predicted)	ACP5	-2.012	3-phosphoinositide Biosynthesis,3-phosphoinositide Degradation,D-myo-inositol (1,4,5,6)-Tetrakisphosphate Biosynthesis,D-myo-inositol (3,4,5,6)-tetrakisphosphate Biosynthesis,D-myo-inositol-5-phosphate Metabolism,NAD Phosphorylation and Dephosphorylation,NAD Salvage Pathway II,Role of Osteoblasts, Osteoclasts and Chondrocytes in Rheumatoid Arthritis,Superpathway of Inositol Phosphate Compounds
		TargetScan Human	High (predicted)	ARPC5	-1.081	Actin Cytoskeleton Signaling,Actin Nucleation by ARP-WASP Complex,Axonal Guidance Signaling,CD28 Signaling in T Helper Cells,Cdc42 Signaling,Clathrin-mediated Endocytosis Signaling,Corticotropin Releasing Hormone Signaling,Ephrin Receptor Signaling,Epithelial Adherens Junction Signaling,Fcγ Receptor-mediated Phagocytosis in Macrophages and Monocytes,fMLP Signaling in Neutrophils,Integrin Signalin…
		TargetScan Human	High (predicted)	C1orf21	1.199
		Ingenuity Expert Findings	Experimentally Observed	CYP1B1	-2.318	Acetone Degradation I (to Methylglyoxal),Aryl Hydrocarbon Receptor Signaling,Bupropion Degradation,Estrogen Biosynthesis,Melatonin Degradation I,Nicotine Degradation II,Nicotine Degradation III,Superpathway of Melatonin Degradation,Xenobiotic Metabolism AHR Signaling Pathway,Xenobiotic Metabolism Signaling
		TargetScan Human	High (predicted)	ELAVL2	1.472
		TargetScan Human	High (predicted)	ELMOD1	-2.141
		TargetScan Human	High (predicted)	EPHA7	1.171	Axonal Guidance Signaling,Ephrin A Signaling,Ephrin Receptor Signaling,Synaptogenesis Signaling Pathway
		TargetScan Human	High (predicted)	PHYHIPL	-1.729
		Ingenuity Expert Findings,TargetScan Human	Experimentally Observed,Moderate (predicted)	PITX2	-4.082	BMP signaling pathway,TGF-β Signaling
		TargetScan Human	High (predicted)	PMP2	3.084
		TargetScan Human	High (predicted)	SELE	1.491	Agranulocyte Adhesion and Diapedesis,Atherosclerosis Signaling,Glucocorticoid Receptor Signaling,Granulocyte Adhesion and Diapedesis,HMGB1 Signaling,Role of Macrophages, Fibroblasts and Endothelial Cells in Rheumatoid Arthritis
		TargetScan Human	High (predicted)	TAC1	-7.426	Neuropathic Pain Signaling In Dorsal Horn Neurons,Neuroprotective Role of THOP1 in Alzheimer's Disease
		TargetScan Human	High (predicted)	TTR	-1.599	Acute Phase Response Signaling,FXR/RXR Activation,LXR/RXR Activation
		TargetScan Human	High (predicted)	ZNF385D	-1.559
miR-105-5p (and other miRNAs w/seed CAAAUGC)	-4.474	TargetScan Human	High (predicted)	AP1S3	1.291	CTLA4 Signaling in Cytotoxic T Lymphocytes
miR-135a-5p (and other miRNAs w/seed AUGGCUU)	-1.898	miRecords	Experimentally Observed	ALOX5AP	-1.251	Eicosanoid Signaling
		TargetScan Human	High (predicted)	CPLX1	1.833	Synaptogenesis Signaling Pathway
		TargetScan Human	High (predicted)	CTTNBP2	-1.03
		TargetScan Human	High (predicted)	EDNRA	1.598	Breast Cancer Regulation by Stathmin1,Cardiac Hypertrophy Signaling (Enhanced),CREB Signaling in Neurons,Endothelin-1 Signaling,Hepatic Fibrosis / Hepatic Stellate Cell Activation,Hepatic Fibrosis Signaling Pathway,Ovarian Cancer Signaling
		TargetScan Human	High (predicted)	ESRRA	1.264	Nur77 Signaling in T Lymphocytes,Sirtuin Signaling Pathway
		TargetScan Human	High (predicted)	NT5C1A	2.819	Adenosine Nucleotides Degradation II,Guanosine Nucleotides Degradation III,NAD Salvage Pathway II,Purine Nucleotides Degradation II (Aerobic),Urate Biosynthesis/Inosine 5'-phosphate Degradation
		TargetScan Human	High (predicted)	PRIMA1	-2.108
		TargetScan Human	High (predicted)	ZNF385B	-3.505
miR-122b-3p (and other miRNAs w/seed AACACCA)	-1.492	TargetScan Human	High (predicted)	CTDSPL	-1.056
		TargetScan Human	High (predicted)	FBP1	1.074	FXR/RXR Activation,Glucocorticoid Receptor Signaling,Gluconeogenesis I,Glycolysis I,PFKFB4 Signaling Pathway
		TargetScan Human	High (predicted)	IGFBP4	-1.832	Hepatic Fibrosis / Hepatic Stellate Cell Activation,IGF-1 Signaling
		TargetScan Human	High (predicted)	PPP1R1A	1.013	3-phosphoinositide Biosynthesis,3-phosphoinositide Degradation,Cardiac β-adrenergic Signaling,D-myo-inositol (1,4,5,6)-Tetrakisphosphate Biosynthesis,D-myo-inositol (3,4,5,6)-tetrakisphosphate Biosynthesis,D-myo-inositol-5-phosphate Metabolism,Superpathway of Inositol Phosphate Compounds,Synaptic Long Term Potentiation
		TargetScan Human	High (predicted)	SLC25A30	1.347
		TargetScan Human	High (predicted)	STAMBPL1	1.356
miR-129-5p (and other miRNAs w/seed UUUUUGC)	-1.261	TargetScan Human	High (predicted)	ARRDC3	-1.035
		TargetScan Human	High (predicted)	LRRC4C	-1.217	Axonal Guidance Signaling
miR-124-3p (and other miRNAs w/seed AAGGCAC)	-1.24	miRecords	Experimentally Observed	BDNF	1.165	Axonal Guidance Signaling,CDK5 Signaling,Corticotropin Releasing Hormone Signaling,Human Embryonic Stem Cell Pluripotency,Huntington's Disease Signaling,Neuroinflammation Signaling Pathway,Neuropathic Pain Signaling In Dorsal Horn Neurons,Neurotrophin/TRK Signaling,PEDF Signaling,Synaptogenesis Signaling Pathway,Thyroid Cancer Signaling,White Adipose Tissue Browning Pathway
		TarBase,miRecords	Experimentally Observed	BTG3	-2.124
		TargetScan Human	High (predicted)	C2orf88	-1.478
		TarBase,TargetScan Human,miRecords	Experimentally Observed,Moderate (predicted)	CDCA7L	-1.289
		TarBase,TargetScan Human,miRecords	Experimentally Observed,High (predicted)	CEBPA	-1.415	Acute Myeloid Leukemia Signaling,Adipogenesis pathway,Glucocorticoid Receptor Signaling,Growth Hormone Signaling,Role of Macrophages, Fibroblasts and Endothelial Cells in Rheumatoid Arthritis,Sumoylation Pathway,Tight Junction Signaling,Unfolded protein response,VDR/RXR Activation
		TargetScan Human	High (predicted)	CTDSPL	-1.056
		TargetScan Human	High (predicted)	CTSH	-2.265	Phagosome Maturation
		TargetScan Human	High (predicted)	CYB5A	-1.018	HER-2 Signaling in Breast Cancer,Mitochondrial Dysfunction,Oleate Biosynthesis II (Animals),Oxidative Phosphorylation,γ-linolenate Biosynthesis II (Animals)
		TarBase,miRecords	Experimentally Observed	CYP1B1	-2.318	Acetone Degradation I (to Methylglyoxal),Aryl Hydrocarbon Receptor Signaling,Bupropion Degradation,Estrogen Biosynthesis,Melatonin Degradation I,Nicotine Degradation II,Nicotine Degradation III,Superpathway of Melatonin Degradation,Xenobiotic Metabolism AHR Signaling Pathway,Xenobiotic Metabolism Signaling
		TargetScan Human	High (predicted)	CYP4V2	1.025
		Ingenuity Expert Findings,TargetScan Human	Experimentally Observed,Moderate (predicted)	EGR1	-1.493	B Cell Receptor Signaling,CDK5 Signaling,CXCR4 Signaling,GNRH Signaling,Regulation Of The Epithelial Mesenchymal Transition By Growth Factors Pathway,Regulation of the Epithelial-Mesenchymal Transition Pathway,Role of Tissue Factor in Cancer
		TarBase,TargetScan Human,miRecords	Experimentally Observed,High (predicted)	EYA4	1.188	3-phosphoinositide Biosynthesis,3-phosphoinositide Degradation,D-myo-inositol (1,4,5,6)-Tetrakisphosphate Biosynthesis,D-myo-inositol (3,4,5,6)-tetrakisphosphate Biosynthesis,D-myo-inositol-5-phosphate Metabolism,Superpathway of Inositol Phosphate Compounds
		TargetScan Human	High (predicted)	FBLIM1	1.048	ILK Signaling
		TarBase,TargetScan Human,miRecords	Experimentally Observed,Moderate (predicted)	HADH	1.228	Fatty Acid β-oxidation I,Glutaryl-CoA Degradation,LXR/RXR Activation,Tryptophan Degradation III (Eukaryotic)
		TargetScan Human	High (predicted)	HECTD2	-1.045
		TargetScan Human	High (predicted)	HRCT1	-1.335
		TargetScan Human	High (predicted)	IAPP	1.485
		TarBase,miRecords	Experimentally Observed	LIMCH1	1.422
		TarBase,miRecords	Experimentally Observed	LMNB1	-1.008	Granzyme B Signaling,Mechanisms of Viral Exit from Host Cells
		TarBase,TargetScan Human,miRecords	Experimentally Observed,High (predicted)	MAN2A1	-1.019
		TargetScan Human	High (predicted)	MARVELD1	-1.083
		TargetScan Human	High (predicted)	MCUR1	1.251
		TargetScan Human	High (predicted)	MITF	1.734	Melanocyte Development and Pigmentation Signaling,Melanoma Signaling,RANK Signaling in Osteoclasts
		TargetScan Human	High (predicted)	MYORG	1.074
		TarBase,TargetScan Human,miRecords	Experimentally Observed,Moderate (predicted)	NEK9	1.248
		TarBase,TargetScan Human,miRecords	Experimentally Observed,High (predicted)	OAF	-1.101
		TarBase,TargetScan Human,miRecords	Experimentally Observed,Moderate (predicted)	PAPSS2	-1.082	LPS/IL-1 Mediated Inhibition of RXR Function,PXR/RXR Activation,Sulfate Activation for Sulfonation
		TargetScan Human	High (predicted)	PECR	-1.153
		TargetScan Human,miRecords	Experimentally Observed,High (predicted)	PGF	-1.256	Amyotrophic Lateral Sclerosis Signaling,Axonal Guidance Signaling,BEX2 Signaling Pathway,Bladder Cancer Signaling,Breast Cancer Regulation by Stathmin1,Clathrin-mediated Endocytosis Signaling,Colorectal Cancer Metastasis Signaling,Endocannabinoid Cancer Inhibition Pathway,eNOS Signaling,Ephrin Receptor Signaling,Estrogen Receptor Signaling,Hepatic Fibrosis / Hepatic Stellate Cell Activation,Hepat…
		TargetScan Human	High (predicted)	PNPLA2	1.402	Docosahexaenoic Acid (DHA) Signaling,PEDF Signaling,Retinol Biosynthesis,Triacylglycerol Degradation
		TargetScan Human	High (predicted)	PPFIBP2	-1.184	3-phosphoinositide Biosynthesis,3-phosphoinositide Degradation,D-myo-inositol (1,4,5,6)-Tetrakisphosphate Biosynthesis,D-myo-inositol (3,4,5,6)-tetrakisphosphate Biosynthesis,D-myo-inositol-5-phosphate Metabolism,Superpathway of Inositol Phosphate Compounds
		TargetScan Human	High (predicted)	PROX1	1.789
		TargetScan Human	High (predicted)	QKI	1.074
		TargetScan Human	High (predicted)	RAB34	-1.242	Macropinocytosis Signaling
		TarBase,TargetScan Human,miRecords	Experimentally Observed,High (predicted)	RARG	-1.186	Aryl Hydrocarbon Receptor Signaling,Glucocorticoid Receptor Signaling,RAR Activation,Retinoic acid Mediated Apoptosis Signaling,White Adipose Tissue Browning Pathway,Wnt/β-catenin Signaling
		TarBase	Experimentally Observed	RAVER2	-2.862
		TargetScan Human	High (predicted)	SERINC2	1.042
		TargetScan Human	High (predicted)	SGK1	-1.31	Aldosterone Signaling in Epithelial Cells,ERK5 Signaling,Glucocorticoid Receptor Signaling,Huntington's Disease Signaling,Insulin Receptor Signaling,Pyridoxal 5'-phosphate Salvage Pathway,Salvage Pathways of Pyrimidine Ribonucleotides
		TarBase,TargetScan Human,miRecords	Experimentally Observed,Moderate (predicted)	SLC25A30	1.347
		TargetScan Human	High (predicted)	SOX8	-1.044	Wnt/β-catenin Signaling
		miRecords	Experimentally Observed	SOX9	-1.529	Adipogenesis pathway,Osteoarthritis Pathway,Wnt/β-catenin Signaling
		TargetScan Human	High (predicted)	TMEM35B	-1.559
		TarBase,miRecords	Experimentally Observed	TOM1L1	-1.617
		TarBase,miRecords	Experimentally Observed	TWIST2	-1.534	Endocannabinoid Cancer Inhibition Pathway,HOTAIR Regulatory Pathway,Regulation of the Epithelial-Mesenchymal Transition Pathway
		TargetScan Human	High (predicted)	VIM	-1.366	14-3-3-mediated Signaling,Endocannabinoid Cancer Inhibition Pathway,HIF1α Signaling,HOTAIR Regulatory Pathway,ILK Signaling,MSP-RON Signaling In Cancer Cells Pathway,Regulation Of The Epithelial Mesenchymal Transition By Growth Factors Pathway,Signaling by Rho Family GTPases
miR-148a-5p (and other miRNAs w/seed AAGUUCU)	-1.117	TargetScan Human	High (predicted)	ACADM	1.277	Fatty Acid β-oxidation I,Leucine Degradation I,NAD Signaling Pathway
		TargetScan Human	High (predicted)	FAM169A	1.108
		TargetScan Human	High (predicted)	HTRA4	1.13
		TargetScan Human	High (predicted)	IFI6	2.333	Interferon Signaling
		TargetScan Human	High (predicted)	PHTF2	1.252
		TargetScan Human	High (predicted)	SPATA9	1.882
let-7a-3p (and other miRNAs w/seed UAUACAA)	-1.014	TargetScan Human	High (predicted)	BST1	-2.156	NAD Signaling Pathway
		TargetScan Human	High (predicted)	DCAF6	1.11	Glucocorticoid Receptor Signaling
		TargetScan Human	High (predicted)	EGFL6	-1.752
		TargetScan Human	High (predicted)	IAPP	1.485
		TargetScan Human	High (predicted)	IRX3	4.208
		TargetScan Human	High (predicted)	PECR	-1.153
		TargetScan Human	High (predicted)	PLN	1.871	Apelin Cardiomyocyte Signaling Pathway,Cardiac Hypertrophy Signaling (Enhanced),Cardiac β-adrenergic Signaling,Dilated Cardiomyopathy Signaling Pathway,Nitric Oxide Signaling in the Cardiovascular System,Protein Kinase A Signaling
		TargetScan Human	High (predicted)	SOX9	-1.529	Adipogenesis pathway,Osteoarthritis Pathway,Wnt/β-catenin Signaling
		TargetScan Human	High (predicted)	SUSD3	-2.991
		TargetScan Human	High (predicted)	TRIM63	1.487	Estrogen Receptor Signaling
Increased Expression
miR-1185-5p (and other miRNAs w/seed GAGGAUA)	3.616	TargetScan Human	High (predicted)	C10orf105	3.52
		TargetScan Human	High (predicted)	CARD8	-1.224
		TargetScan Human	High (predicted)	CTSK	-1.117	Phagosome Maturation,Role of Osteoblasts, Osteoclasts and Chondrocytes in Rheumatoid Arthritis
		TargetScan Human	High (predicted)	DENND2D	-1.383
		TargetScan Human	High (predicted)	EDNRA	1.598	Breast Cancer Regulation by Stathmin1,Cardiac Hypertrophy Signaling (Enhanced),CREB Signaling in Neurons,Endothelin-1 Signaling,Hepatic Fibrosis / Hepatic Stellate Cell Activation,Hepatic Fibrosis Signaling Pathway,Ovarian Cancer Signaling
		TargetScan Human	High (predicted)	FGF13	1.595	Actin Cytoskeleton Signaling,Airway Pathology in Chronic Obstructive Pulmonary Disease,Bladder Cancer Signaling,Cardiac Hypertrophy Signaling (Enhanced),Clathrin-mediated Endocytosis Signaling,FGF Signaling,Regulation Of The Epithelial Mesenchymal Transition By Growth Factors Pathway,Regulation of the Epithelial-Mesenchymal Transition Pathway,Tumor Microenvironment Pathway
		TargetScan Human	High (predicted)	PHTF2	1.252
		TargetScan Human	High (predicted)	PPP1R1B	-1.249	3-phosphoinositide Biosynthesis,3-phosphoinositide Degradation,CDK5 Signaling,D-myo-inositol (1,4,5,6)-Tetrakisphosphate Biosynthesis,D-myo-inositol (3,4,5,6)-tetrakisphosphate Biosynthesis,D-myo-inositol-5-phosphate Metabolism,Dopamine Receptor Signaling,Dopamine-DARPP32 Feedback in cAMP Signaling,Protein Kinase A Signaling,Superpathway of Inositol Phosphate Compounds
		TargetScan Human	High (predicted)	PURB	1.086
		TargetScan Human	High (predicted)	RNF152	1.088
		TargetScan Human	High (predicted)	SLC35E3	-1.645
miR-12194-3p (and other miRNAs w/seed CUGUGGG)	2.303	TargetScan Human	High (predicted)	ANGPTL6	1.007
		TargetScan Human	High (predicted)	BCL2L13	1.174
		TargetScan Human	High (predicted)	CST3	-1.572
		TargetScan Human	High (predicted)	DDN	1.968
		TargetScan Human	High (predicted)	DUSP13	2.071	3-phosphoinositide Biosynthesis,3-phosphoinositide Degradation,D-myo-inositol (1,4,5,6)-Tetrakisphosphate Biosynthesis,D-myo-inositol (3,4,5,6)-tetrakisphosphate Biosynthesis,D-myo-inositol-5-phosphate Metabolism,Superpathway of Inositol Phosphate Compounds
		TargetScan Human	High (predicted)	DUSP26	1.431	Protein Kinase A Signaling,Serine Biosynthesis,Superpathway of Serine and Glycine Biosynthesis I
		TargetScan Human	High (predicted)	ETV4	-1.084	ErbB2-ErbB3 Signaling
		TargetScan Human	High (predicted)	GIMAP6	-2.335
		TargetScan Human	High (predicted)	GPR146	1.013	Breast Cancer Regulation by Stathmin1,CREB Signaling in Neurons
		TargetScan Human	High (predicted)	HORMAD2	-4.884
		TargetScan Human	High (predicted)	HRK	1.186
		TargetScan Human	High (predicted)	LRRC4B	-4.031
		TargetScan Human	High (predicted)	MMP19	-1.67	Agranulocyte Adhesion and Diapedesis,Bladder Cancer Signaling,Colorectal Cancer Metastasis Signaling,Estrogen Receptor Signaling,Granulocyte Adhesion and Diapedesis,HIF1α Signaling,HOTAIR Regulatory Pathway,Inhibition of Matrix Metalloproteases,Leukocyte Extravasation Signaling,Tumor Microenvironment Pathway
		TargetScan Human	High (predicted)	MMP8	1.25	Agranulocyte Adhesion and Diapedesis,Airway Pathology in Chronic Obstructive Pulmonary Disease,Axonal Guidance Signaling,Bladder Cancer Signaling,Colorectal Cancer Metastasis Signaling,Estrogen Receptor Signaling,Glucocorticoid Receptor Signaling,Granulocyte Adhesion and Diapedesis,HIF1α Signaling,HOTAIR Regulatory Pathway,Inhibition of Matrix Metalloproteases,Leukocyte Extravasation Signaling,Ro…
		TargetScan Human	High (predicted)	NECTIN1	-2.172	Epithelial Adherens Junction Signaling,Sertoli Cell-Sertoli Cell Junction Signaling,Synaptogenesis Signaling Pathway,Tight Junction Signaling
		TargetScan Human	High (predicted)	PLAC9	-1.165
		TargetScan Human	High (predicted)	PLEKHB2	1.036
		TargetScan Human	High (predicted)	PPP1R14C	1.52	3-phosphoinositide Biosynthesis,3-phosphoinositide Degradation,Breast Cancer Regulation by Stathmin1,Cardiac β-adrenergic Signaling,CDK5 Signaling,D-myo-inositol (1,4,5,6)-Tetrakisphosphate Biosynthesis,D-myo-inositol (3,4,5,6)-tetrakisphosphate Biosynthesis,D-myo-inositol-5-phosphate Metabolism,Dopamine Receptor Signaling,Dopamine-DARPP32 Feedback in cAMP Signaling,ERK/MAPK Signaling,HIPPO signa…
		TargetScan Human	High (predicted)	RAB34	-1.242	Macropinocytosis Signaling
		TargetScan Human	High (predicted)	RAP1GAP2	1.269
		TargetScan Human	High (predicted)	RHCG	2.146
		TargetScan Human	High (predicted)	SAPCD2	-1.005
		TargetScan Human	High (predicted)	SPRED3	-1.911
		TargetScan Human	High (predicted)	TPM4	-1.044	Calcium Signaling
		TargetScan Human	High (predicted)	TSPAN18	-1.737
		TargetScan Human	High (predicted)	TYROBP	-1.534	Crosstalk between Dendritic Cells and Natural Killer Cells,Dendritic Cell Maturation,Natural Killer Cell Signaling,Neuroinflammation Signaling Pathway,TREM1 Signaling
miR-127-3p (miRNAs w/seed CGGAUCC)	1.918	TargetScan Human	High (predicted)	ASGR1	-3.437
		TargetScan Human	High (predicted)	ATP1A2	2.098	3-phosphoinositide Biosynthesis,3-phosphoinositide Degradation,D-myo-inositol (1,4,5,6)-Tetrakisphosphate Biosynthesis,D-myo-inositol (3,4,5,6)-tetrakisphosphate Biosynthesis,D-myo-inositol-5-phosphate Metabolism,Superpathway of Inositol Phosphate Compounds
		TargetScan Human	High (predicted)	CREB3L1	-1.644
		TargetScan Human	High (predicted)	EPM2A	1.025	AMPK Signaling,Glycogen Biosynthesis II (from UDP-D-Glucose),Gαq Signaling,Insulin Receptor Signaling,PI3K/AKT Signaling,Protein Kinase A Signaling,α-Adrenergic Signaling
		TargetScan Human	High (predicted)	GPR1	-1.105	Breast Cancer Regulation by Stathmin1,CREB Signaling in Neurons
		TargetScan Human	High (predicted)	ITGA6	-2.002	Actin Cytoskeleton Signaling,Actin Nucleation by ARP-WASP Complex,Agranulocyte Adhesion and Diapedesis,Axonal Guidance Signaling,Cardiac Hypertrophy Signaling (Enhanced),Caveolar-mediated Endocytosis Signaling,Cdc42 Signaling,CDK5 Signaling,Ephrin Receptor Signaling,ERK/MAPK Signaling,FAK Signaling,Germ Cell-Sertoli Cell Junction Signaling,Hepatic Fibrosis Signaling Pathway,HGF Signaling,Integrin…
		TargetScan Human	High (predicted)	NRGN	-1.18	TR/RXR Activation
		TargetScan Human	High (predicted)	SMPD3	-5.385	Ceramide Signaling,Endocannabinoid Cancer Inhibition Pathway,NGF Signaling,Sphingomyelin Metabolism,Sphingosine-1-phosphate Signaling,Type II Diabetes Mellitus Signaling,UVA-Induced MAPK Signaling,UVC-Induced MAPK Signaling
		TargetScan Human	High (predicted)	TRNP1	2.14
		TargetScan Human	High (predicted)	TTC9	-1.254
miR-140-3p (and other miRNAs w/seed ACCACAG)	1.53	TargetScan Human	High (predicted)	C10orf105	3.52
		TargetScan Human	High (predicted)	RGS1	-2.659	Opioid Signaling Pathway
		TargetScan Human	High (predicted)	WIF1	-6.876	HOTAIR Regulatory Pathway,Role of Macrophages, Fibroblasts and Endothelial Cells in Rheumatoid Arthritis,Role of Osteoblasts, Osteoclasts and Chondrocytes in Rheumatoid Arthritis,Wnt/β-catenin Signaling
miR-140-5p (and other miRNAs w/seed AGUGGUU)	1.513	TargetScan Human	High (predicted)	ANKDD1B	-1.405
		Ingenuity Expert Findings,TargetScan Human	Experimentally Observed,High (predicted)	EGR2	-1.397	Adipogenesis pathway
		TargetScan Human	High (predicted)	EPB41L2	-1.201
		TargetScan Human	High (predicted)	HECTD2	-1.045
		TargetScan Human	High (predicted)	HRCT1	-1.335
		TargetScan Human	High (predicted)	KCND3	3.125
		TargetScan Human	High (predicted)	LRP4	-1.053
		TargetScan Human	High (predicted)	NOG	-3.084	BMP signaling pathway,Factors Promoting Cardiogenesis in Vertebrates,Human Embryonic Stem Cell Pluripotency
		TargetScan Human	High (predicted)	NPL	-1.186
		TargetScan Human	High (predicted)	NPR3	-1.754	Adrenomedullin signaling pathway,Antiproliferative Role of Somatostatin Receptor 2,cAMP-mediated signaling,Corticotropin Releasing Hormone Signaling,G-Protein Coupled Receptor Signaling,Gap Junction Signaling,Gαi Signaling,Relaxin Signaling,Synaptic Long Term Depression
		TargetScan Human	High (predicted)	NT5C1A	2.819	Adenosine Nucleotides Degradation II,Guanosine Nucleotides Degradation III,NAD Salvage Pathway II,Purine Nucleotides Degradation II (Aerobic),Urate Biosynthesis/Inosine 5'-phosphate Degradation
		TargetScan Human	High (predicted)	OTULINL	-1.519
		TargetScan Human	High (predicted)	PPTC7	1.067	3-phosphoinositide Biosynthesis,3-phosphoinositide Degradation,D-myo-inositol (1,4,5,6)-Tetrakisphosphate Biosynthesis,D-myo-inositol (3,4,5,6)-tetrakisphosphate Biosynthesis,D-myo-inositol-5-phosphate Metabolism,Superpathway of Inositol Phosphate Compounds
		TargetScan Human	High (predicted)	RHOU	-1.99	Actin Nucleation by ARP-WASP Complex,Cardiac Hypertrophy Signaling,Cholecystokinin/Gastrin-mediated Signaling,Colorectal Cancer Metastasis Signaling,CXCR4 Signaling,Germ Cell-Sertoli Cell Junction Signaling,Glioblastoma Multiforme Signaling,Glioma Invasiveness Signaling,Gαq Signaling,Hepatic Fibrosis Signaling Pathway,HMGB1 Signaling,IL-8 Signaling,ILK Signaling,Integrin Signaling,Molecular Mecha…
		TargetScan Human	High (predicted)	SCRG1	-3.297
		TargetScan Human	High (predicted)	SCRN1	-1.123
		TargetScan Human	High (predicted)	SLC35E3	-1.645
		TargetScan Human	High (predicted)	SUSD3	-2.991
		TargetScan Human	High (predicted)	TMEM35B	-1.559
miR-1-3p (and other miRNAs w/seed GGAAUGU)	1.474	TarBase	Experimentally Observed	AGMAT	-1.496
		TarBase	Experimentally Observed	ANPEP	-5.036	Glutathione-mediated Detoxification,γ-glutamyl Cycle
		TarBase,TargetScan Human	Experimentally Observed,High (predicted)	ANXA2	-1.276	BAG2 Signaling Pathway,Osteoarthritis Pathway
		Ingenuity Expert Findings,TarBase,TargetScan Human,miRecords	Experimentally Observed,High (predicted)	BDNF	1.165	Axonal Guidance Signaling,CDK5 Signaling,Corticotropin Releasing Hormone Signaling,Human Embryonic Stem Cell Pluripotency,Huntington's Disease Signaling,Neuroinflammation Signaling Pathway,Neuropathic Pain Signaling In Dorsal Horn Neurons,Neurotrophin/TRK Signaling,PEDF Signaling,Synaptogenesis Signaling Pathway,Thyroid Cancer Signaling,White Adipose Tissue Browning Pathway
		TargetScan Human	High (predicted)	CDON	-1.745
		TarBase	Experimentally Observed	CSRP1	-1.89
		TargetScan Human	High (predicted)	EDN1	-1.314	Apelin Liver Signaling Pathway,Cardiac Hypertrophy Signaling (Enhanced),Endothelin-1 Signaling,Hepatic Fibrosis / Hepatic Stellate Cell Activation,Hepatic Fibrosis Signaling Pathway,HIF1α Signaling,Hypoxia Signaling in the Cardiovascular System,Ovarian Cancer Signaling
		TarBase,TargetScan Human,miRecords	Experimentally Observed,Moderate (predicted)	FBLN2	-2.45
		TarBase,miRecords	Experimentally Observed	FSTL1	-1.181
		TarBase,TargetScan Human,miRecords	Experimentally Observed,Moderate (predicted)	HAND2	1.369	Cardiac Hypertrophy Signaling,Cardiac Hypertrophy Signaling (Enhanced)
		TarBase,TargetScan Human,miRecords	Experimentally Observed,High (predicted)	IFT52	-1.015
		TargetScan Human,miRecords	Experimentally Observed,High (predicted)	IGF1	-1.865	Amyotrophic Lateral Sclerosis Signaling,Autophagy,Axonal Guidance Signaling,Breast Cancer Regulation by Stathmin1,Cardiac Hypertrophy Signaling,Cardiac Hypertrophy Signaling (Enhanced),Clathrin-mediated Endocytosis Signaling,CREB Signaling in Neurons,Estrogen Receptor Signaling,Estrogen-Dependent Breast Cancer Signaling,Glioblastoma Multiforme Signaling,Glioma Signaling,Glucocorticoid Receptor Si…
		TarBase,TargetScan Human,miRecords	Experimentally Observed,Moderate (predicted)	KCNJ2	2.688	Dopamine-DARPP32 Feedback in cAMP Signaling
		TarBase,TargetScan Human,miRecords	Experimentally Observed,Moderate (predicted)	KLHL42	-1.176
		TarBase	Experimentally Observed	LRP1	-1.314	Colorectal Cancer Metastasis Signaling,Factors Promoting Cardiogenesis in Vertebrates,Hepatic Fibrosis Signaling Pathway,Inhibition of Matrix Metalloproteases,Iron homeostasis signaling pathway,Molecular Mechanisms of Cancer,Osteoarthritis Pathway,Role of Macrophages, Fibroblasts and Endothelial Cells in Rheumatoid Arthritis,Role of Osteoblasts, Osteoclasts and Chondrocytes in Rheumatoid Arthriti…
		TargetScan Human	High (predicted)	PIRT	-3.29
		TarBase,miRecords	Experimentally Observed	PLEKHB2	1.036
		TarBase,TargetScan Human	Experimentally Observed,High (predicted)	PPIB	-1.038	Activation of IRF by Cytosolic Pattern Recognition Receptors,NRF2-mediated Oxidative Stress Response
		TarBase	Experimentally Observed	PTPRF	-1.69	3-phosphoinositide Biosynthesis,3-phosphoinositide Degradation,D-myo-inositol (1,4,5,6)-Tetrakisphosphate Biosynthesis,D-myo-inositol (3,4,5,6)-tetrakisphosphate Biosynthesis,D-myo-inositol-5-phosphate Metabolism,Insulin Receptor Signaling,Protein Kinase A Signaling,Superpathway of Inositol Phosphate Compounds
		TarBase,TargetScan Human,miRecords	Experimentally Observed,High (predicted)	RABGAP1L	-1.291
		TargetScan Human	High (predicted)	RGS7	-2.796	cAMP-mediated signaling,G-Protein Coupled Receptor Signaling,Gαi Signaling,Gαq Signaling,Opioid Signaling Pathway
		TarBase	Experimentally Observed	SAC3D1	-1.04
		TargetScan Human	High (predicted)	SAMSN1	-1.758
		TarBase,TargetScan Human,miRecords	Experimentally Observed,High (predicted)	SLC25A30	1.347
		TarBase,miRecords	Experimentally Observed	TAC1	-7.426	Neuropathic Pain Signaling In Dorsal Horn Neurons,Neuroprotective Role of THOP1 in Alzheimer's Disease
		TarBase,TargetScan Human	Experimentally Observed,High (predicted)	TMSB10/TMSB4X	-1.237	Actin Cytoskeleton Signaling,ILK Signaling
		TargetScan Human	High (predicted)	TNFAIP8L2	-2.145
		TarBase	Experimentally Observed	TPM2	-1.539	Calcium Signaling
		TarBase,TargetScan Human,miRecords	Experimentally Observed,High (predicted)	TPM4	-1.044	Calcium Signaling
		TarBase,TargetScan Human,miRecords	Experimentally Observed,High (predicted)	TRIM2	-1.564
		TargetScan Human	High (predicted)	TTR	-1.599	Acute Phase Response Signaling,FXR/RXR Activation,LXR/RXR Activation
miR-106a-3p (and other miRNAs w/seed UGCAAUG)	1.463	TargetScan Human	High (predicted)	ARPC5	-1.081	Actin Cytoskeleton Signaling,Actin Nucleation by ARP-WASP Complex,Axonal Guidance Signaling,CD28 Signaling in T Helper Cells,Cdc42 Signaling,Clathrin-mediated Endocytosis Signaling,Corticotropin Releasing Hormone Signaling,Ephrin Receptor Signaling,Epithelial Adherens Junction Signaling,Fcγ Receptor-mediated Phagocytosis in Macrophages and Monocytes,fMLP Signaling in Neutrophils,Integrin Signalin…
		TargetScan Human	High (predicted)	CLEC3A	-6.315
		TargetScan Human	High (predicted)	GPX8	-2.354	Apelin Adipocyte Signaling Pathway,Glutathione Redox Reactions I
		TargetScan Human	High (predicted)	GRB14	1.17	Angiopoietin Signaling
		TargetScan Human	High (predicted)	PHLDA2	-1.043
miR-150-3p (miRNAs w/seed UGGUACA)	1.39	TargetScan Human	High (predicted)	CDH2	1.238	BEX2 Signaling Pathway,Epithelial Adherens Junction Signaling,Germ Cell-Sertoli Cell Junction Signaling,Gα12/13 Signaling,Reelin Signaling in Neurons,Regulation Of The Epithelial Mesenchymal Transition By Growth Factors Pathway,Regulation of the Epithelial-Mesenchymal Transition Pathway,RhoGDI Signaling,Signaling by Rho Family GTPases,Synaptogenesis Signaling Pathway,Wnt/β-catenin Signaling
		TargetScan Human	High (predicted)	EGFL6	-1.752
		TargetScan Human	High (predicted)	HECTD2	-1.045
		TargetScan Human	High (predicted)	IL1A	-2.843	Acute Phase Response Signaling,Adrenomedullin signaling pathway,Agranulocyte Adhesion and Diapedesis,Airway Pathology in Chronic Obstructive Pulmonary Disease,Altered T Cell and B Cell Signaling in Rheumatoid Arthritis,Aryl Hydrocarbon Receptor Signaling,Atherosclerosis Signaling,Cardiac Hypertrophy Signaling (Enhanced),Cholecystokinin/Gastrin-mediated Signaling,Communication between Innate and A…
miR-133a-5p (miRNAs w/seed GCUGGUA)	1.111	TargetScan Human	High (predicted)	ANKRD22	2.412
		TargetScan Human	High (predicted)	ARRDC3	-1.035
		TargetScan Human	High (predicted)	BVES	1.475
		TargetScan Human	High (predicted)	CSRP2	-1.142
		TargetScan Human	High (predicted)	DHTKD1	1.102	2-ketoglutarate Dehydrogenase Complex,TCA Cycle II (Eukaryotic)
		TargetScan Human	High (predicted)	EIF4EBP2	1.098	Insulin Secretion Signaling Pathway,mTOR Signaling,Regulation of eIF4 and p70S6K Signaling,Synaptogenesis Signaling Pathway
		TargetScan Human	High (predicted)	FGFR4	-1.605	Adipogenesis pathway,Cardiac Hypertrophy Signaling (Enhanced),CREB Signaling in Neurons,FGF Signaling,FXR/RXR Activation,Hepatic Cholestasis,Human Embryonic Stem Cell Pluripotency,IL-15 Production,NF-κB Signaling,PTEN Signaling,Regulation Of The Epithelial Mesenchymal Transition By Growth Factors Pathway,Regulation of the Epithelial-Mesenchymal Transition Pathway,Sperm Motility,STAT3 Pathway,Whit…
		TargetScan Human	High (predicted)	GDF6	-1.735
		TargetScan Human	High (predicted)	GJA5	-2.018	Factors Promoting Cardiogenesis in Vertebrates,Gap Junction Signaling
		TargetScan Human	High (predicted)	HECTD2	-1.045
		TargetScan Human	High (predicted)	HSPB6	2.101	Aldosterone Signaling in Epithelial Cells,Protein Ubiquitination Pathway
		TargetScan Human	High (predicted)	LRRC17	-2.026
		TargetScan Human	High (predicted)	MFSD4A	2.111
		TargetScan Human	High (predicted)	NTN1	-2.041	Axonal Guidance Signaling,Netrin Signaling,Protein Kinase A Signaling
		TargetScan Human	High (predicted)	SCRN1	-1.123
		TargetScan Human	High (predicted)	SLC2A10	-1.133
		TargetScan Human	High (predicted)	SULF2	-1.019
		TargetScan Human	High (predicted)	TMEM182	1.044
		TargetScan Human	High (predicted)	TNFSF18	-1.057	Inhibition of ARE-Mediated mRNA Degradation Pathway,Regulation Of The Epithelial Mesenchymal Transition By Growth Factors Pathway
		TargetScan Human	High (predicted)	VIM	-1.366	14-3-3-mediated Signaling,Endocannabinoid Cancer Inhibition Pathway,HIF1α Signaling,HOTAIR Regulatory Pathway,ILK Signaling,MSP-RON Signaling In Cancer Cells Pathway,Regulation Of The Epithelial Mesenchymal Transition By Growth Factors Pathway,Signaling by Rho Family GTPases
		TargetScan Human	High (predicted)	WWC1	-2.669	HIPPO signaling
		TargetScan Human	High (predicted)	ZNF385D	-1.559

## Sheet: 3b. HCM LV vs HCM LA Molecules
Supplementary table 3b. HCM LV vs. HCM LA Molecules
Entrez Gene Name	Gene Symbol	Linked microRNA	Expr Fold Change	Expr p-value	Expr False Discovery Rate (q-value)	Location	Type(s)
Decreased Expression
X-linked Kx blood group	NA		-9.767	0.000339	0.00203	Plasma Membrane	transporter
parvalbumin	PVALB		-8.114	1.27e-06	4.09e-05	Cytoplasm	other
basonuclin 1	BNC1		-8.047	2.24e-06	5.65e-05	Nucleus	transcription regulator
tachykinin precursor 1	TAC1	miR-141-3p, miR-1-3p	-7.426	0.00199	0.00781	Extracellular Space	other
WNT inhibitory factor 1	WIF1	miR-140-3p	-6.876	2.34e-07	1.36e-05	Extracellular Space	other
C-type lectin domain family 3 member A	CLEC3A	miR-106a-3p	-6.315	3.56e-05	0.000375	Other	other
BARX homeobox 2	BARX2		-6.195	0.000108	0.000851	Nucleus	transcription regulator
sphingomyelin phosphodiesterase 3	SMPD3	miR-127-3p	-5.385	6.88e-05	0.00061	Cytoplasm	enzyme
alanyl aminopeptidase, membrane	ANPEP	miR-1-3p	-5.036	0.000181	0.00124	Plasma Membrane	peptidase
HORMA domain containing 2	HORMAD2	miR-12194-3p	-4.884	7.57e-07	2.88e-05	Nucleus	other
exocyst complex component 3 like 4	EXOC3L4		-4.743	2.86e-07	1.49e-05	Other	other
R-spondin 1	RSPO1		-4.64	3.48e-06	7.54e-05	Plasma Membrane	other
--	hsa-miR-200a-3p		-4.482	1.59e-17	5.77e-15	Cytoplasm	mature microRNA
--	hsa-miR-105-5p		-4.474	1.27e-10	1.15e-08	Cytoplasm	mature microRNA
--	hsa-miR-200a-5p		-4.443	6.67e-09	3.73e-07	Cytoplasm	mature microRNA
uroplakin 3B	UPK3B		-4.229	0.000107	0.000845	Plasma Membrane	other
signal transducing adaptor family member 1	STAP1		-4.157	1.01e-07	8e-06	Cytoplasm	other
paired like homeodomain 2	PITX2	miR-141-3p	-4.082	0.00199	0.0078	Nucleus	transcription regulator
--	hsa-miR-200b-3p		-4.068	2.1e-14	3.05e-12	Cytoplasm	mature microRNA
RAB27B, member RAS oncogene family	RAB27B		-4.032	4.38e-06	8.74e-05	Cytoplasm	enzyme
leucine rich repeat containing 4B	LRRC4B	miR-12194-3p	-4.031	1.52e-08	2.37e-06	Plasma Membrane	other
solute carrier family 6 member 7	SLC6A7		-3.952	4.07e-06	8.35e-05	Plasma Membrane	transporter
glutamate ionotropic receptor NMDA type subunit 2D	GRIN2D		-3.796	5.21e-06	9.82e-05	Plasma Membrane	ion channel
hydroxysteroid 17-beta dehydrogenase 3	HSD17B3		-3.74	1.03e-05	0.000155	Cytoplasm	enzyme
haptoglobin	HP		-3.738	0.00503	0.0162	Extracellular Space	peptidase
acyl-CoA oxidase 2	ACOX2		-3.575	3.4e-06	7.45e-05	Cytoplasm	enzyme
N-acetylated alpha-linked acidic dipeptidase 2	NAALAD2		-3.504	3.31e-09	1.01e-06	Plasma Membrane	peptidase
asialoglycoprotein receptor 1	ASGR1	miR-127-3p	-3.437	2.88e-06	6.66e-05	Plasma Membrane	transmembrane receptor
SLAM family member 6	SLAMF6		-3.413	0.00323	0.0114	Plasma Membrane	transmembrane receptor
--	hsa-miR-31-3p		-3.392	8.68e-05	0.0009	Cytoplasm	mature microRNA
Increased Expression
cyclic nucleotide gated channel subunit alpha 1	CNGA1		5.675	0.000139	0.00102	Plasma Membrane	ion channel
synaptoporin	SYNPR		5.449	8.55e-05	0.000714	Plasma Membrane	transporter
protein phosphatase 1 regulatory subunit 27	PPP1R27		4.691	1.65e-05	0.000216	Nucleus	transcription regulator
pancreatic progenitor cell differentiation and proliferation factor like	PPDPFL		4.483	3.94e-06	8.2e-05	Other	other
iroquois homeobox 3	IRX3	let-7a-3p	4.208	3.03e-11	4.13e-08	Nucleus	transcription regulator
SHC binding and spindle associated 1	SHCBP1		3.82	8.2e-07	3.05e-05	Cytoplasm	other
--	hsa-miR-1185-5p		3.616	0.00554	0.0322	Cytoplasm	mature microRNA
chromosome 10 open reading frame 105	C10orf105	miR-1185-5p, miR-140-3p	3.52	0.000153	0.00109	Other	other
chromosome 14 open reading frame 132	C14orf132		3.4	0.00572	0.018	Other	other
osteocrin	OSTN		3.38	0.000223	0.00146	Extracellular Space	other
potassium voltage-gated channel subfamily D member 3	KCND3	miR-140-5p	3.125	3.15e-05	0.000347	Plasma Membrane	ion channel
peripheral myelin protein 2	PMP2	miR-141-3p	3.084	0.00264	0.00973	Cytoplasm	other
single-pass membrane protein with coiled-coil domains 1	SMCO1		2.828	1.03e-06	3.53e-05	Other	other
5'-nucleotidase, cytosolic IA	NT5C1A	miR-135a-5p, miR-140-5p	2.819	4.35e-07	1.96e-05	Cytoplasm	phosphatase
adhesion molecule with Ig like domain 1	AMIGO1		2.786	1.03e-05	0.000155	Plasma Membrane	other
ephrin A5	EFNA5		2.724	2.38e-11	4.13e-08	Plasma Membrane	kinase
potassium inwardly rectifying channel subfamily J member 2	KCNJ2	miR-1-3p	2.688	2.93e-12	1.8e-08	Plasma Membrane	ion channel
iroquois homeobox 2	IRX2		2.6	0.00509	0.0164	Nucleus	transcription regulator
teneurin transmembrane protein 2	TENM2		2.547	2.61e-10	2.13e-07	Plasma Membrane	other
claudin 9	CLDN9		2.539	1.9e-05	0.000238	Plasma Membrane	other
chromogranin B	CHGB		2.507	0.000132	0.000983	Extracellular Space	other
solute carrier family 25 member 34	SLC25A34		2.423	4.28e-05	0.000436	Cytoplasm	other
ankyrin repeat domain 22	ANKRD22		2.412	5.44e-05	0.000515	Nucleus	transcription regulator
ST6 N-acetylgalactosaminide alpha-2,6-sialyltransferase 1	ST6GALNAC1		2.375	0.00174	0.00706	Cytoplasm	enzyme
interferon alpha inducible protein 6	IFI6		2.333	0.00383	0.0131	Cytoplasm	other
peroxisome proliferator activated receptor alpha	PPARA		2.232	6.2e-05	0.000567	Nucleus	ligand-dependent nuclear receptor
lengsin, lens protein with glutamine synthetase domain	LGSN		2.197	0.000756	0.00374	Plasma Membrane	enzyme
calcium voltage-gated channel auxiliary subunit gamma 6	CACNG6		2.194	0.000323	0.00196	Plasma Membrane	ion channel
TMF1 regulated nuclear protein 1	TRNP1		2.14	2.47e-08	3.29e-06	Nucleus	other
major facilitator superfamily domain containing 4A	MFSD4A		2.111	1.13e-05	0.000164	Other	other

## Sheet: 4a. Healthy LV vs healthy LA
Supplementary table 4a. Healthy LV vs. healthy LA microRNA-mRNA pairs
Symbol	Expr Fold Change	Source	Confidence	Symbol	Expr Fold Change	Pathway
Decreased Expression
miR-141-3p (and other miRNAs w/seed AACACUG)	-2.799	TargetScan Human	High (predicted)	ACP5	-2.72	3-phosphoinositide Biosynthesis,3-phosphoinositide Degradation,D-myo-inositol (1,4,5,6)-Tetrakisphosphate Biosynthesis,D-myo-inositol (3,4,5,6)-tetrakisphosphate Biosynthesis,D-myo-inositol-5-phosphate Metabolism,NAD Phosphorylation and Dephosphorylation,NAD Salvage Pathway II,Role of Osteoblasts, Osteoclasts and Chondrocytes in Rheumatoid Arthritis,Superpathway of Inositol Phosphate Compounds
		TargetScan Human	High (predicted)	AQP11	-1.096	eNOS Signaling
		Ingenuity Expert Findings	Experimentally Observed	CYP1B1	-2.33	Acetone Degradation I (to Methylglyoxal),Aryl Hydrocarbon Receptor Signaling,Bupropion Degradation,Estrogen Biosynthesis,Melatonin Degradation I,Nicotine Degradation II,Nicotine Degradation III,Superpathway of Melatonin Degradation,Xenobiotic Metabolism AHR Signaling Pathway,Xenobiotic Metabolism Signaling
		TargetScan Human	High (predicted)	ELAVL2	2.722
		TargetScan Human	High (predicted)	EPHA7	-1.025	Axonal Guidance Signaling,Ephrin A Signaling,Ephrin Receptor Signaling,Synaptogenesis Signaling Pathway
		TargetScan Human	High (predicted)	MLANA	5.729
		TargetScan Human	High (predicted)	NAP1L2	-1.786
		Ingenuity Expert Findings,TargetScan Human	Experimentally Observed,Moderate (predicted)	PITX2	-8.518	BMP signaling pathway,TGF-β Signaling
		TargetScan Human	High (predicted)	TAC1	-5.904	Neuropathic Pain Signaling In Dorsal Horn Neurons,Neuroprotective Role of THOP1 in Alzheimer's Disease
		TargetScan Human	High (predicted)	TTR	-2.197	Acute Phase Response Signaling,FXR/RXR Activation,LXR/RXR Activation
miR-181c-3p (miRNAs w/seed ACCAUCG)	-2.702	TargetScan Human	High (predicted)	LRRC3B	-2.189
		TargetScan Human	High (predicted)	RAC2	-1.284	Actin Cytoskeleton Signaling,Actin Nucleation by ARP-WASP Complex,Agrin Interactions at Neuromuscular Junction,Apelin Adipocyte Signaling Pathway,Axonal Guidance Signaling,B Cell Receptor Signaling,Breast Cancer Regulation by Stathmin1,Cardiac Hypertrophy Signaling,Cholecystokinin/Gastrin-mediated Signaling,Colorectal Cancer Metastasis Signaling,CXCR4 Signaling,Endocannabinoid Developing Neuron P…
miR-181a-5p (and other miRNAs w/seed ACAUUCA)	-2.282	TargetScan Human	High (predicted)	CDON	-1.525
		TargetScan Human	High (predicted)	CTDSPL	-1.201
		TargetScan Human	High (predicted)	MAP7D2	1.157
		Ingenuity Expert Findings	Experimentally Observed	MMP14	-1.305	Agranulocyte Adhesion and Diapedesis,Axonal Guidance Signaling,Bladder Cancer Signaling,Colorectal Cancer Metastasis Signaling,Estrogen Receptor Signaling,Granulocyte Adhesion and Diapedesis,HIF1α Signaling,HOTAIR Regulatory Pathway,Inhibition of Matrix Metalloproteases,Leukocyte Extravasation Signaling,Role of Osteoblasts, Osteoclasts and Chondrocytes in Rheumatoid Arthritis,Tumor Microenvironme…
		TargetScan Human	High (predicted)	SCD	-2.363	LXR/RXR Activation,Oleate Biosynthesis II (Animals),PXR/RXR Activation
		miRecords	Experimentally Observed	TIMP3	-1.29	Glioma Invasiveness Signaling,Inhibition of Matrix Metalloproteases,Leukocyte Extravasation Signaling,Oncostatin M Signaling,Osteoarthritis Pathway
		TargetScan Human	High (predicted)	TMEM45A	-1.597
		TargetScan Human	High (predicted)	TNFRSF11B	-2.333	Acute Phase Response Signaling,Autophagy,Cardiac Hypertrophy Signaling (Enhanced),Ceramide Signaling,Dendritic Cell Maturation,FAT10 Cancer Signaling Pathway,Granulocyte Adhesion and Diapedesis,Hepatic Cholestasis,Hepatic Fibrosis / Hepatic Stellate Cell Activation,Hepatic Fibrosis Signaling Pathway,HMGB1 Signaling,IL-17 Signaling,IL-6 Signaling,Induction of Apoptosis by HIV1,Inhibition of ARE-Me…
miR-135a-1-3p (and other miRNAs w/seed AUAGGGA)	-1.724	TargetScan Human	High (predicted)	COL8A1	-1.272	GP6 Signaling Pathway,Hepatic Fibrosis / Hepatic Stellate Cell Activation
		TargetScan Human	High (predicted)	LCP1	-1.594
		TargetScan Human	High (predicted)	ME2	1.271	Gluconeogenesis I
		TargetScan Human	High (predicted)	RERG	-4.582
miR-148a-5p (and other miRNAs w/seed AAGUUCU)	-1.6	TargetScan Human	High (predicted)	ACADM	1.01	Fatty Acid β-oxidation I,Leucine Degradation I,NAD Signaling Pathway
		TargetScan Human	High (predicted)	FAM169A	1.046
		TargetScan Human	High (predicted)	SPATA9	1.523
		TargetScan Human	High (predicted)	SPOCK3	1.336
miR-148a-3p (and other miRNAs w/seed CAGUGCA)	-1.552	TargetScan Human	High (predicted)	ARRDC3	-1.07
		TargetScan Human	High (predicted)	B4GALT6	-1.608
		TargetScan Human	High (predicted)	BICC1	-1.109
		TargetScan Human	High (predicted)	C2orf80	-2.167
		TargetScan Human	High (predicted)	DDAH1	1.204
		TargetScan Human	High (predicted)	DPP4	1.131	Ferroptosis Signaling Pathway,Neuroprotective Role of THOP1 in Alzheimer's Disease
		Ingenuity Expert Findings,TargetScan Human	Experimentally Observed,Moderate (predicted)	DUSP1	-1.053	3-phosphoinositide Biosynthesis,3-phosphoinositide Degradation,Aldosterone Signaling in Epithelial Cells,cAMP-mediated signaling,D-myo-inositol (1,4,5,6)-Tetrakisphosphate Biosynthesis,D-myo-inositol (3,4,5,6)-tetrakisphosphate Biosynthesis,D-myo-inositol-5-phosphate Metabolism,ERK/MAPK Signaling,G-Protein Coupled Receptor Signaling,Glucocorticoid Receptor Signaling,p38 MAPK Signaling,Protein Kin…
		TargetScan Human	High (predicted)	GLRX5	1.341
		TargetScan Human	High (predicted)	HOMER1	1.029	Glutamate Receptor Signaling
		TargetScan Human	High (predicted)	IL1RL1	-2.462	Cardiac Hypertrophy Signaling (Enhanced),Glucocorticoid Receptor Signaling,Granulocyte Adhesion and Diapedesis,Hepatic Cholestasis,Hepatic Fibrosis / Hepatic Stellate Cell Activation,Hepatic Fibrosis Signaling Pathway,IL-10 Signaling,IL-6 Signaling,LPS/IL-1 Mediated Inhibition of RXR Function,LXR/RXR Activation,Osteoarthritis Pathway,p38 MAPK Signaling,PI3K/AKT Signaling,PPAR Signaling,PPARα/RXRα…
		TargetScan Human	High (predicted)	LYSMD2	1.972
		TargetScan Human	High (predicted)	MACIR	-1.031
		TargetScan Human	High (predicted)	MAF	-1.134	IL-12 Signaling and Production in Macrophages,NRF2-mediated Oxidative Stress Response,Th1 and Th2 Activation Pathway,Th2 Pathway,Xenobiotic Metabolism General Signaling Pathway,Xenobiotic Metabolism Signaling
		TargetScan Human	High (predicted)	MAFB	-1.503
		TargetScan Human	High (predicted)	PRKCZ	1.641	14-3-3-mediated Signaling,Aldosterone Signaling in Epithelial Cells,Androgen Signaling,Apelin Cardiomyocyte Signaling Pathway,Apelin Endothelial Signaling Pathway,Axonal Guidance Signaling,Breast Cancer Regulation by Stathmin1,Calcium-induced T Lymphocyte Apoptosis,Cardiac Hypertrophy Signaling (Enhanced),CCR3 Signaling in Eosinophils,CCR5 Signaling in Macrophages,Cdc42 Signaling,Ceramide Signali…
		TargetScan Human	High (predicted)	PTGER3	-3.892	Breast Cancer Regulation by Stathmin1,cAMP-mediated signaling,Colorectal Cancer Metastasis Signaling,CREB Signaling in Neurons,Eicosanoid Signaling,G-Protein Coupled Receptor Signaling,Gαi Signaling
		TargetScan Human	High (predicted)	RAB34	-1.42	Macropinocytosis Signaling
		TargetScan Human,miRecords	Experimentally Observed,High (predicted)	RPS6KA5	1.09	Bladder Cancer Signaling,Cardiac Hypertrophy Signaling (Enhanced),CNTF Signaling,ERK/MAPK Signaling,ERK5 Signaling,FGF Signaling,FLT3 Signaling in Hematopoietic Progenitor Cells,Glucocorticoid Receptor Signaling,Growth Hormone Signaling,ILK Signaling,Insulin Secretion Signaling Pathway,Melanocyte Development and Pigmentation Signaling,mTOR Signaling,NGF Signaling,Opioid Signaling Pathway,p38 MAPK…
		TargetScan Human	High (predicted)	RTN4	-1.14	Axonal Guidance Signaling
		TargetScan Human	High (predicted)	SLC12A7	2.405
		TargetScan Human	High (predicted)	SLC2A1	1.191	AMPK Signaling,Antioxidant Action of Vitamin C,HIF1α Signaling,IL-7 Signaling Pathway,Insulin Secretion Signaling Pathway,Renal Cell Carcinoma Signaling,Sirtuin Signaling Pathway,TR/RXR Activation,Tumor Microenvironment Pathway,Vitamin-C Transport
		TargetScan Human	High (predicted)	STAP1	-6.594
		TargetScan Human	High (predicted)	TAC4	-5.168
		TargetScan Human	High (predicted)	UCP3	-3.148	TR/RXR Activation
miR-153-3p (miRNAs w/seed UGCAUAG)	-1.531	TargetScan Human	High (predicted)	ANGPT1	-1.04	Angiopoietin Signaling,Apelin Endothelial Signaling Pathway,Ephrin Receptor Signaling,IL-8 Signaling
		TargetScan Human	High (predicted)	EPHA4	-2.161	Axonal Guidance Signaling,Cholecystokinin/Gastrin-mediated Signaling,Ephrin A Signaling,Ephrin Receptor Signaling,IL-15 Production,Sperm Motility,Synaptogenesis Signaling Pathway
		TargetScan Human	High (predicted)	GFPT2	-1.786	UDP-N-acetyl-D-glucosamine Biosynthesis II
		TargetScan Human	High (predicted)	KCNE1	1.36
		TargetScan Human	High (predicted)	OSBPL6	1.145
		TargetScan Human	High (predicted)	PLCB1	-2.614	14-3-3-mediated Signaling,Adrenomedullin signaling pathway,Aldosterone Signaling in Epithelial Cells,Antioxidant Action of Vitamin C,Apelin Cardiomyocyte Signaling Pathway,Apelin Endothelial Signaling Pathway,Axonal Guidance Signaling,Breast Cancer Regulation by Stathmin1,Cardiac Hypertrophy Signaling,Cardiac Hypertrophy Signaling (Enhanced),CCR3 Signaling in Eosinophils,Cellular Effects of Silde…
		TargetScan Human	High (predicted)	TMSB10/TMSB4X	-1.313	Actin Cytoskeleton Signaling,ILK Signaling
		TargetScan Human	High (predicted)	TNFSF10	-1.006	Airway Pathology in Chronic Obstructive Pulmonary Disease,Cardiac Hypertrophy Signaling (Enhanced),Crosstalk between Dendritic Cells and Natural Killer Cells,Death Receptor Signaling,Erythropoietin Signaling Pathway,Hepatic Cholestasis,HMGB1 Signaling,IL-17 Signaling,Inhibition of ARE-Mediated mRNA Degradation Pathway,Natural Killer Cell Signaling,Necroptosis Signaling Pathway,Nur77 Signaling in …
miR-1251-5p (miRNAs w/seed CUCUAGC)	-1.378	TargetScan Human	High (predicted)	FMO1	-4.61	LPS/IL-1 Mediated Inhibition of RXR Function,Nicotine Degradation II,NRF2-mediated Oxidative Stress Response,Xenobiotic Metabolism CAR Signaling Pathway,Xenobiotic Metabolism Signaling
		TargetScan Human	High (predicted)	PLN	1.07	Apelin Cardiomyocyte Signaling Pathway,Cardiac Hypertrophy Signaling (Enhanced),Cardiac β-adrenergic Signaling,Dilated Cardiomyopathy Signaling Pathway,Nitric Oxide Signaling in the Cardiovascular System,Protein Kinase A Signaling
miR-128-3p (and other miRNAs w/seed CACAGUG)	-1.216	miRecords	Experimentally Observed	AGO1	1.506	EIF2 Signaling,HOTAIR Regulatory Pathway,Inhibition of ARE-Mediated mRNA Degradation Pathway,Insulin Secretion Signaling Pathway,Regulation of eIF4 and p70S6K Signaling
		TargetScan Human	High (predicted)	GLTP	-1.316
		TargetScan Human	High (predicted)	GRIN2D	-4.525	Amyotrophic Lateral Sclerosis Signaling,Calcium Signaling,Circadian Rhythm Signaling,CREB Signaling in Neurons,Dopamine-DARPP32 Feedback in cAMP Signaling,Endocannabinoid Neuronal Synapse Pathway,Ephrin Receptor Signaling,Glutamate Receptor Signaling,Neuroinflammation Signaling Pathway,Neuropathic Pain Signaling In Dorsal Horn Neurons,nNOS Signaling in Neurons,Opioid Signaling Pathway,Reelin Sign…
		TargetScan Human	High (predicted)	IGLON5	-3.239
		TargetScan Human	High (predicted)	LAPTM4B	1.355
		TargetScan Human	High (predicted)	LBH	1.246
		TargetScan Human	High (predicted)	MIPOL1	-1.052
		TargetScan Human	High (predicted)	PHGDH	-2.743	Serine Biosynthesis,Superpathway of Serine and Glycine Biosynthesis I
		TargetScan Human	High (predicted)	RAB20	-1.398
		TargetScan Human	High (predicted)	TMSB10/TMSB4X	-1.313	Actin Cytoskeleton Signaling,ILK Signaling
		TargetScan Human	High (predicted)	TTC39A	-1.405
miR-155-5p (miRNAs w/seed UAAUGCU)	-1.179	TargetScan Human	High (predicted)	ACTA1	2.566	Actin Cytoskeleton Signaling,Agranulocyte Adhesion and Diapedesis,Agrin Interactions at Neuromuscular Junction,Calcium Signaling,Caveolar-mediated Endocytosis Signaling,Cellular Effects of Sildenafil (Viagra),Clathrin-mediated Endocytosis Signaling,Crosstalk between Dendritic Cells and Natural Killer Cells,Death Receptor Signaling,Dilated Cardiomyopathy Signaling Pathway,EIF2 Signaling,Epithelial…
		TargetScan Human	High (predicted)	C2orf80	-2.167
		Ingenuity Expert Findings,TargetScan Human	Experimentally Observed,Moderate (predicted)	CSF1R	-2.185	Acute Myeloid Leukemia Signaling,IL-15 Production,Macropinocytosis Signaling,Neuroinflammation Signaling Pathway,Role of Osteoblasts, Osteoclasts and Chondrocytes in Rheumatoid Arthritis,Sperm Motility
		TargetScan Human	High (predicted)	CSRP2	-1.316
		Ingenuity Expert Findings,TargetScan Human	Experimentally Observed,Moderate (predicted)	CTLA4	-2.024	CD28 Signaling in T Helper Cells,CTLA4 Signaling in Cytotoxic T Lymphocytes,T Cell Exhaustion Signaling Pathway,T Cell Receptor Signaling,Tumor Microenvironment Pathway
		TarBase	Experimentally Observed	FADS1	-1.986	Oleate Biosynthesis II (Animals),γ-linolenate Biosynthesis II (Animals)
		Ingenuity Expert Findings,TargetScan Human,miRecords	Experimentally Observed,High (predicted)	FGF7	1.003	Actin Cytoskeleton Signaling,Airway Pathology in Chronic Obstructive Pulmonary Disease,Bladder Cancer Signaling,Cardiac Hypertrophy Signaling (Enhanced),Clathrin-mediated Endocytosis Signaling,FGF Signaling,Regulation Of The Epithelial Mesenchymal Transition By Growth Factors Pathway,Regulation of the Epithelial-Mesenchymal Transition Pathway,Tumor Microenvironment Pathway
		TargetScan Human	High (predicted)	GATM	-1.546	Glycine Degradation (Creatine Biosynthesis)
		TargetScan Human	High (predicted)	JCHAIN	-1.059
		TarBase,miRecords	Experimentally Observed	LDOC1	-1.148
		miRecords	Experimentally Observed	MAF	-1.134	IL-12 Signaling and Production in Macrophages,NRF2-mediated Oxidative Stress Response,Th1 and Th2 Activation Pathway,Th2 Pathway,Xenobiotic Metabolism General Signaling Pathway,Xenobiotic Metabolism Signaling
		TargetScan Human,miRecords	Experimentally Observed,Moderate (predicted)	MYB	1.11	Sumoylation Pathway
		TarBase	Experimentally Observed	NT5E	-2.875	Adenosine Nucleotides Degradation II,Guanosine Nucleotides Degradation III,NAD Salvage Pathway II,NAD Signaling Pathway,Purine Nucleotides Degradation II (Aerobic),Urate Biosynthesis/Inosine 5'-phosphate Degradation
		TarBase	Experimentally Observed	PDE3A	1.574	cAMP-mediated signaling,Cardiac Hypertrophy Signaling (Enhanced),Cardiac β-adrenergic Signaling,Cellular Effects of Sildenafil (Viagra),Dilated Cardiomyopathy Signaling Pathway,G-Protein Coupled Receptor Signaling,Gustation Pathway,Leptin Signaling in Obesity,Protein Kinase A Signaling,Relaxin Signaling,tRNA Splicing
		TarBase	Experimentally Observed	PPL	-1.961
		TargetScan Human	High (predicted)	PTN	-1.999
		TarBase	Experimentally Observed	RAB27B	-6.534
		TarBase,TargetScan Human	Experimentally Observed,Moderate (predicted)	RAB34	-1.42	Macropinocytosis Signaling
		TarBase	Experimentally Observed	RAB6A	-1.869	AMPK Signaling
		Ingenuity Expert Findings,TarBase,TargetScan Human,miRecords	Experimentally Observed,High (predicted)	SPI1	-1.464	Acute Myeloid Leukemia Signaling,IL-12 Signaling and Production in Macrophages,Production of Nitric Oxide and Reactive Oxygen Species in Macrophages,Th1 and Th2 Activation Pathway,Th2 Pathway
		TargetScan Human	High (predicted)	WWC1	-3.434	HIPPO signaling
miR-154-3p (and other miRNAs w/seed AUCAUAC)	-1.154	TargetScan Human	High (predicted)	ABRACL	-1.256
		TargetScan Human	High (predicted)	CHKA	1.421	Phosphatidylcholine Biosynthesis I,Phosphatidylethanolamine Biosynthesis II
		TargetScan Human	High (predicted)	PDHX	1.151	Insulin Secretion Signaling Pathway,Senescence Pathway
		TargetScan Human	High (predicted)	RGS14	-1.474	cAMP-mediated signaling,G-Protein Coupled Receptor Signaling,Gαi Signaling,Opioid Signaling Pathway
		TargetScan Human	High (predicted)	RGS5	1.175	Opioid Signaling Pathway
		TargetScan Human	High (predicted)	USP27X	-1.004	Protein Ubiquitination Pathway
		TargetScan Human	High (predicted)	YPEL4	-1.165
Increased Expression
miR-190a-3p (miRNAs w/seed UAUAUAU)	1.42	TargetScan Human	High (predicted)	CCL8	-2.553	Agranulocyte Adhesion and Diapedesis,Granulocyte Adhesion and Diapedesis
		TargetScan Human	High (predicted)	CNRIP1	-1.327
		TargetScan Human	High (predicted)	CRADD	1.108	Death Receptor Signaling,Myc Mediated Apoptosis Signaling,TNFR1 Signaling
		TargetScan Human	High (predicted)	FGF18	-1.136	Actin Cytoskeleton Signaling,Airway Pathology in Chronic Obstructive Pulmonary Disease,Bladder Cancer Signaling,Cardiac Hypertrophy Signaling (Enhanced),Clathrin-mediated Endocytosis Signaling,FGF Signaling,Osteoarthritis Pathway,Regulation Of The Epithelial Mesenchymal Transition By Growth Factors Pathway,Regulation of the Epithelial-Mesenchymal Transition Pathway,Tumor Microenvironment Pathway
		TargetScan Human	High (predicted)	KLHDC1	-1.265
		TargetScan Human	High (predicted)	MAST4	1.142
		TargetScan Human	High (predicted)	SLC35E3	-2.146
		TargetScan Human	High (predicted)	SLC35G2	-1.487
		TargetScan Human	High (predicted)	SMCO1	3.527
		TargetScan Human	High (predicted)	TCF21	-1.412
miR-106a-3p (and other miRNAs w/seed UGCAAUG)	1.357	TargetScan Human	High (predicted)	ABI3BP	-1.044
		TargetScan Human	High (predicted)	CLEC3A	-8.332
		TargetScan Human	High (predicted)	GPX8	-2.115	Apelin Adipocyte Signaling Pathway,Glutathione Redox Reactions I
		TargetScan Human	High (predicted)	GRB14	1.469	Angiopoietin Signaling
miR-124-3p (and other miRNAs w/seed AAGGCAC)	1.277	TargetScan Human	High (predicted)	ACADVL	1.291
		TarBase,TargetScan Human,miRecords	Experimentally Observed,Moderate (predicted)	ANKRD27	-1.391
		miRecords	Experimentally Observed	BDNF	4.7	Axonal Guidance Signaling,CDK5 Signaling,Corticotropin Releasing Hormone Signaling,Human Embryonic Stem Cell Pluripotency,Huntington's Disease Signaling,Neuroinflammation Signaling Pathway,Neuropathic Pain Signaling In Dorsal Horn Neurons,Neurotrophin/TRK Signaling,PEDF Signaling,Synaptogenesis Signaling Pathway,Thyroid Cancer Signaling,White Adipose Tissue Browning Pathway
		TarBase,miRecords	Experimentally Observed	BTG3	-1.77
		TargetScan Human	High (predicted)	C2orf88	-2.847
		TarBase,TargetScan Human,miRecords	Experimentally Observed,Moderate (predicted)	CCN2	-2.283	Apelin Cardiac Fibroblast Signaling Pathway,Hepatic Fibrosis / Hepatic Stellate Cell Activation,Hepatic Fibrosis Signaling Pathway,IGF-1 Signaling,Role of Tissue Factor in Cancer
		TarBase,TargetScan Human,miRecords	Experimentally Observed,High (predicted)	CEBPA	-3.612	Acute Myeloid Leukemia Signaling,Adipogenesis pathway,Glucocorticoid Receptor Signaling,Growth Hormone Signaling,Role of Macrophages, Fibroblasts and Endothelial Cells in Rheumatoid Arthritis,Sumoylation Pathway,Tight Junction Signaling,Unfolded protein response,VDR/RXR Activation
		TargetScan Human	High (predicted)	CTDSPL	-1.201
		TargetScan Human	High (predicted)	CTSH	-2.654	Phagosome Maturation
		TarBase,miRecords	Experimentally Observed	CYP1B1	-2.33	Acetone Degradation I (to Methylglyoxal),Aryl Hydrocarbon Receptor Signaling,Bupropion Degradation,Estrogen Biosynthesis,Melatonin Degradation I,Nicotine Degradation II,Nicotine Degradation III,Superpathway of Melatonin Degradation,Xenobiotic Metabolism AHR Signaling Pathway,Xenobiotic Metabolism Signaling
		TarBase,TargetScan Human,miRecords	Experimentally Observed,Moderate (predicted)	DRAM1	-1.004	Autophagy,p53 Signaling
		Ingenuity Expert Findings,TargetScan Human	Experimentally Observed,Moderate (predicted)	EGR1	-1.554	B Cell Receptor Signaling,CDK5 Signaling,CXCR4 Signaling,GNRH Signaling,Regulation Of The Epithelial Mesenchymal Transition By Growth Factors Pathway,Regulation of the Epithelial-Mesenchymal Transition Pathway,Role of Tissue Factor in Cancer
		TarBase,miRecords	Experimentally Observed	FAM83H	-1.477
		TargetScan Human	High (predicted)	FBLIM1	2.348	ILK Signaling
		TargetScan Human	High (predicted)	FRMD4B	-1.41
		TargetScan Human	High (predicted)	GNG2	-1.124	AMPK Signaling,Androgen Signaling,Antiproliferative Role of Somatostatin Receptor 2,Apelin Endothelial Signaling Pathway,Apelin Muscle Signaling Pathway,Axonal Guidance Signaling,Breast Cancer Regulation by Stathmin1,Cardiac Hypertrophy Signaling,Cardiac Hypertrophy Signaling (Enhanced),Cardiac β-adrenergic Signaling,CCR3 Signaling in Eosinophils,CCR5 Signaling in Macrophages,Colorectal Cancer Me…
		TarBase,TargetScan Human,miRecords	Experimentally Observed,Moderate (predicted)	GSN	-1.176	Actin Cytoskeleton Signaling,Germ Cell-Sertoli Cell Junction Signaling,Integrin Signaling,RANK Signaling in Osteoclasts,Regulation of Actin-based Motility by Rho,Role of Osteoblasts, Osteoclasts and Chondrocytes in Rheumatoid Arthritis
		TarBase,TargetScan Human,miRecords	Experimentally Observed,Moderate (predicted)	HADH	1.036	Fatty Acid β-oxidation I,Glutaryl-CoA Degradation,LXR/RXR Activation,Tryptophan Degradation III (Eukaryotic)
		TargetScan Human	High (predicted)	HECTD2	-1.241
		TarBase,TargetScan Human,miRecords	Experimentally Observed,Moderate (predicted)	HTATIP2	-1.205
		TargetScan Human	High (predicted)	IAPP	1.23
		TarBase,TargetScan Human,miRecords	Experimentally Observed,High (predicted)	KANK1	1.162
		TargetScan Human	High (predicted)	MDK	-1.474	Estrogen Receptor Signaling
		TargetScan Human	High (predicted)	NAT8L	-3.127
		TarBase,TargetScan Human,miRecords	Experimentally Observed,High (predicted)	OAF	-1.044
		TarBase,TargetScan Human,miRecords	Experimentally Observed,Moderate (predicted)	PAPSS2	-1.674	LPS/IL-1 Mediated Inhibition of RXR Function,PXR/RXR Activation,Sulfate Activation for Sulfonation
		TargetScan Human	High (predicted)	PECR	-2.242
		TargetScan Human	High (predicted)	PPFIBP2	-1.076	3-phosphoinositide Biosynthesis,3-phosphoinositide Degradation,D-myo-inositol (1,4,5,6)-Tetrakisphosphate Biosynthesis,D-myo-inositol (3,4,5,6)-tetrakisphosphate Biosynthesis,D-myo-inositol-5-phosphate Metabolism,Superpathway of Inositol Phosphate Compounds
		TargetScan Human	High (predicted)	RAB34	-1.42	Macropinocytosis Signaling
		TarBase	Experimentally Observed	RAVER2	-2.224
		TargetScan Human	High (predicted)	RWDD4	1.008
		TargetScan Human	High (predicted)	SERINC2	1.464
		TargetScan Human	High (predicted)	SHC1	-1.176	Actin Cytoskeleton Signaling,Acute Phase Response Signaling,Adrenomedullin signaling pathway,Androgen Signaling,Axonal Guidance Signaling,B Cell Receptor Signaling,Breast Cancer Regulation by Stathmin1,Cholecystokinin/Gastrin-mediated Signaling,CREB Signaling in Neurons,EGF Signaling,EIF2 Signaling,Endothelin-1 Signaling,Ephrin Receptor Signaling,ErbB Signaling,ErbB2-ErbB3 Signaling,ErbB4 Signali…
		TarBase,TargetScan Human,miRecords	Experimentally Observed,Moderate (predicted)	SLC25A30	1.916
		TarBase,TargetScan Human,miRecords	Experimentally Observed,Moderate (predicted)	SMCO4	-1.277
		miRecords	Experimentally Observed	SOX9	-1.971	Adipogenesis pathway,Osteoarthritis Pathway,Wnt/β-catenin Signaling
		TargetScan Human	High (predicted)	TMC7	1.161
		TargetScan Human	High (predicted)	TMEM35B	-1.349
		TargetScan Human	High (predicted)	TNFRSF11B	-2.333	Acute Phase Response Signaling,Autophagy,Cardiac Hypertrophy Signaling (Enhanced),Ceramide Signaling,Dendritic Cell Maturation,FAT10 Cancer Signaling Pathway,Granulocyte Adhesion and Diapedesis,Hepatic Cholestasis,Hepatic Fibrosis / Hepatic Stellate Cell Activation,Hepatic Fibrosis Signaling Pathway,HMGB1 Signaling,IL-17 Signaling,IL-6 Signaling,Induction of Apoptosis by HIV1,Inhibition of ARE-Me…
		TarBase,miRecords	Experimentally Observed	TOM1L1	-2.121
		TarBase,TargetScan Human,miRecords	Experimentally Observed,Moderate (predicted)	TSKU	-1.493
		TarBase,miRecords	Experimentally Observed	TWIST2	-2.625	Endocannabinoid Cancer Inhibition Pathway,HOTAIR Regulatory Pathway,Regulation of the Epithelial-Mesenchymal Transition Pathway
		TargetScan Human	High (predicted)	VIM	-1.465	14-3-3-mediated Signaling,Endocannabinoid Cancer Inhibition Pathway,HIF1α Signaling,HOTAIR Regulatory Pathway,ILK Signaling,MSP-RON Signaling In Cancer Cells Pathway,Regulation Of The Epithelial Mesenchymal Transition By Growth Factors Pathway,Signaling by Rho Family GTPases
miR-140-5p (and other miRNAs w/seed AGUGGUU)	1.218	TargetScan Human	High (predicted)	ANKDD1B	1.941
		TargetScan Human	High (predicted)	DDAH1	1.204
		Ingenuity Expert Findings,TargetScan Human	Experimentally Observed,High (predicted)	EGR2	-1.571	Adipogenesis pathway
		TargetScan Human	High (predicted)	EPB41L4B	-1.012
		TargetScan Human	High (predicted)	HECTD2	-1.241
		TargetScan Human	High (predicted)	KCND3	2.656
		TargetScan Human	High (predicted)	LRP4	-1.851
		TargetScan Human	High (predicted)	NPL	-1.299
		TargetScan Human	High (predicted)	NPR3	-5.76	Adrenomedullin signaling pathway,Antiproliferative Role of Somatostatin Receptor 2,cAMP-mediated signaling,Corticotropin Releasing Hormone Signaling,G-Protein Coupled Receptor Signaling,Gap Junction Signaling,Gαi Signaling,Relaxin Signaling,Synaptic Long Term Depression
		TargetScan Human	High (predicted)	NT5C1A	1.733	Adenosine Nucleotides Degradation II,Guanosine Nucleotides Degradation III,NAD Salvage Pathway II,Purine Nucleotides Degradation II (Aerobic),Urate Biosynthesis/Inosine 5'-phosphate Degradation
		TargetScan Human	High (predicted)	OTULINL	-1.491
		TargetScan Human	High (predicted)	P2RY14	-2.058	Breast Cancer Regulation by Stathmin1,cAMP-mediated signaling,CREB Signaling in Neurons,G-Protein Coupled Receptor Signaling,Gustation Pathway,Gαi Signaling
		TargetScan Human	High (predicted)	RHOU	-2.088	Actin Nucleation by ARP-WASP Complex,Cardiac Hypertrophy Signaling,Cholecystokinin/Gastrin-mediated Signaling,Colorectal Cancer Metastasis Signaling,CXCR4 Signaling,Germ Cell-Sertoli Cell Junction Signaling,Glioblastoma Multiforme Signaling,Glioma Invasiveness Signaling,Gαq Signaling,Hepatic Fibrosis Signaling Pathway,HMGB1 Signaling,IL-8 Signaling,ILK Signaling,Integrin Signaling,Molecular Mecha…
		TargetScan Human	High (predicted)	SLC13A4	-1.62
		TargetScan Human	High (predicted)	SLC35E3	-2.146
		TargetScan Human	High (predicted)	SUSD3	-5.382
		TargetScan Human	High (predicted)	TMEM35B	-1.349
		TargetScan Human	High (predicted)	TSPAN12	1.028
miR-18a-5p (and other miRNAs w/seed AAGGUGC)	1.213	TargetScan Human	High (predicted)	BTG3	-1.77
		TargetScan Human	High (predicted)	C10orf105	6.429
		TargetScan Human,miRecords	Experimentally Observed,Moderate (predicted)	CCN2	-2.283	Apelin Cardiac Fibroblast Signaling Pathway,Hepatic Fibrosis / Hepatic Stellate Cell Activation,Hepatic Fibrosis Signaling Pathway,IGF-1 Signaling,Role of Tissue Factor in Cancer
		TargetScan Human	High (predicted)	EFS	-1.542
		TargetScan Human	High (predicted)	FBP1	-4.128	FXR/RXR Activation,Glucocorticoid Receptor Signaling,Gluconeogenesis I,Glycolysis I,PFKFB4 Signaling Pathway
		TargetScan Human	High (predicted)	LSMEM1	1.558
		TargetScan Human	High (predicted)	MCRIP2	1.896
		TargetScan Human	High (predicted)	RFLNA/ZNF664-RFLNA	1.047
		TargetScan Human	High (predicted)	SMCO1	3.527
		TargetScan Human,miRecords	Experimentally Observed,Moderate (predicted)	THBS1	-1.304	Bladder Cancer Signaling,Inhibition of Angiogenesis by TSP1,p53 Signaling,Synaptogenesis Signaling Pathway
miR-190a-5p (and other miRNAs w/seed GAUAUGU)	1.09	TargetScan Human	High (predicted)	CACNB2	1.283	Amyotrophic Lateral Sclerosis Signaling,Androgen Signaling,Calcium Signaling,Cardiac Hypertrophy Signaling,Cardiac Hypertrophy Signaling (Enhanced),Cardiac β-adrenergic Signaling,CCR5 Signaling in Macrophages,Cellular Effects of Sildenafil (Viagra),Corticotropin Releasing Hormone Signaling,CREB Signaling in Neurons,Dilated Cardiomyopathy Signaling Pathway,Dopamine-DARPP32 Feedback in cAMP Signali…
		TargetScan Human	High (predicted)	CEBPA	-3.612	Acute Myeloid Leukemia Signaling,Adipogenesis pathway,Glucocorticoid Receptor Signaling,Growth Hormone Signaling,Role of Macrophages, Fibroblasts and Endothelial Cells in Rheumatoid Arthritis,Sumoylation Pathway,Tight Junction Signaling,Unfolded protein response,VDR/RXR Activation
		TargetScan Human	High (predicted)	KLHL42	-1.011
		TargetScan Human	High (predicted)	MAST4	1.142
		TargetScan Human	High (predicted)	OSBPL6	1.145

## Sheet: 4b. Healthy LV vs LA Molecules
Supplementary table 4b. Healthy LV vs. healthy LA Molecules
Entrez Gene Name	Gene Symbol	Linked microRNA	Expr Fold Change	Expr p-value	Expr False Discovery Rate (q-value)	Location	Type(s)
Decreased Expression
BARX homeobox 2	BARX2		-10.577	4.6e-09	6.33e-07	Nucleus	transcription regulator
myosin light chain 4	MYL4		-9.321	2.4e-17	2.94e-13	Cytoplasm	other
paired like homeodomain 2	PITX2	miR-141-3p	-8.518	5.97e-06	0.000102	Nucleus	transcription regulator
C-type lectin domain family 3 member A	CLEC3A	miR-106a	-8.332	0.000113	0.000915	Other	other
phosphoenolpyruvate carboxykinase 1	PCK1		-6.919	1.99e-05	0.000247	Cytoplasm	kinase
RAB27B, member RAS oncogene family	RAB27B	miR-155-5p	-6.534	2.17e-08	1.8e-06	Cytoplasm	enzyme
polypeptide N-acetylgalactosaminyltransferase 13	GALNT13		-6.498	4.4e-05	0.000447	Cytoplasm	enzyme
potassium two pore domain channel subfamily K member 3	KCNK3		-6.352	1.19e-11	7.3e-09	Plasma Membrane	ion channel
natriuretic peptide receptor 3	NPR3	miR-140-5p	-5.76	1.6e-07	7.41e-06	Plasma Membrane	G-protein coupled receptor
outer dense fiber of sperm tails 3 like 1	ODF3L1		-5.703	0.000101	0.000846	Other	other
neuronatin	NNAT		-5.698	7.58e-05	0.000679	Plasma Membrane	transporter
solute carrier family 9 member A2	SLC9A2		-5.532	4.08e-07	1.43e-05	Plasma Membrane	transporter
leucine rich repeat neuronal 4	LRRN4		-5.433	4.8e-05	0.000476	Plasma Membrane	other
N-acetylated alpha-linked acidic dipeptidase 2	NAALAD2		-5.388	8.14e-12	5.88e-09	Plasma Membrane	peptidase
sushi domain containing 3	SUSD3	miR-140-5p	-5.382	1.8e-05	0.000232	Plasma Membrane	other
--	hsa-miR-885-3p		-5.363	7.01e-14	3.81e-12	Cytoplasm	mature microRNA
tolloid like 2	TLL2		-5.253	5.68e-07	1.78e-05	Extracellular Space	peptidase
growth factor receptor bound protein 7	GRB7		-5.094	1.39e-07	6.74e-06	Plasma Membrane	other
trafficking regulator of GLUT4 (SLC2A4) 1	TRARG1		-4.988	3.11e-05	0.000341	Plasma Membrane	other
calcium/calmodulin dependent protein kinase ID	CAMK1D		-4.939	5.22e-08	3.21e-06	Cytoplasm	kinase
fatty acid synthase	FASN		-4.864	6.89e-06	0.000113	Cytoplasm	enzyme
R-spondin 1	RSPO1		-4.754	3.09e-06	6.41e-05	Plasma Membrane	other
myelin regulatory factor	MYRF		-4.751	5.9e-08	3.51e-06	Nucleus	transcription regulator
PKHD1 like 1	PKHD1L1		-4.718	2.97e-07	1.16e-05	Extracellular Space	other
immunoglobulin superfamily member 1	IGSF1		-4.598	1.69e-07	7.72e-06	Plasma Membrane	other
interleukin 7	IL7		-4.436	2.88e-06	6.05e-05	Extracellular Space	cytokine
adiponectin, C1Q and collagen domain containing	ADIPOQ		-4.415	0.000832	0.00436	Extracellular Space	other
fructose-bisphosphatase 1	FBP1	miR-18a-5p	-4.128	7.01e-05	0.000641	Cytoplasm	phosphatase
matrilin 4	MATN4		-3.994	6.39e-06	0.000107	Extracellular Space	other
prostaglandin E receptor 3	PTGER3	miR-148a-3p	-3.892	1.26e-05	0.000179	Plasma Membrane	G-protein coupled receptor
Increased Expression
iroquois homeobox 4	IRX4		10.303	5.91e-13	9.07e-10	Nucleus	transcription regulator
--	hsa-miR-208b-3p		7.802	2.63e-147	1.85e-144	Cytoplasm	mature microRNA
myosin light chain 3	MYL3		7.77	3.85e-11	1.89e-08	Cytoplasm	other
cyclic nucleotide gated channel subunit alpha 1	CNGA1		7.438	2.34e-05	0.000276	Plasma Membrane	ion channel
ring finger protein 183	RNF183		7.386	2.07e-08	1.74e-06	Cytoplasm	enzyme
chromosome 10 open reading frame 105	C10orf105		6.429	4.02e-07	1.41e-05	Other	other
myosin heavy chain 7	MYH7		6.313	3.74e-13	7.66e-10	Cytoplasm	enzyme
formimidoyltransferase cyclodeaminase	FTCD		5.746	3.08e-08	2.25e-06	Cytoplasm	enzyme
melan-A	MLANA	miR-141-3p	5.729	6.24e-07	1.92e-05	Plasma Membrane	other
WAP four-disulfide core domain 11	WFDC11		5.461	0.00466	0.0168	Extracellular Space	other
trefoil factor 2	TFF2		4.866	4.46e-05	0.000451	Extracellular Space	other
brain derived neurotrophic factor	BDNF		4.7	2.15e-07	9.04e-06	Extracellular Space	growth factor
iroquois homeobox 3	IRX3		4.617	9.39e-12	6.4e-09	Nucleus	transcription regulator
SHC binding and spindle associated 1	SHCBP1		4.42	5.19e-07	1.68e-05	Cytoplasm	other
iroquois homeobox 2	IRX2		4.281	0.000171	0.00125	Nucleus	transcription regulator
major facilitator superfamily domain containing 4A	MFSD4A		4.246	1.49e-09	2.97e-07	Other	other
hes related family bHLH transcription factor with YRPW motif 2	HEY2		4.116	4.06e-11	1.91e-08	Nucleus	transcription regulator
RHO family interacting cell polarization regulator 2	RIPOR2		4.096	1.71e-06	4.11e-05	Cytoplasm	other
aldolase, fructose-bisphosphate B	ALDOB		4.024	4.17e-08	2.76e-06	Cytoplasm	enzyme
solute carrier family 5 member 12	SLC5A12		3.866	0.000333	0.00212	Cytoplasm	transporter
laminin subunit beta 3	LAMB3		3.747	3.62e-10	1.11e-07	Extracellular Space	transporter
lengsin, lens protein with glutamine synthetase domain	LGSN		3.659	5.07e-06	9.04e-05	Plasma Membrane	enzyme
TMF1 regulated nuclear protein 1	TRNP1		3.598	1.43e-11	8.38e-09	Nucleus	other
G protein-coupled receptor 22	GPR22		3.554	9.31e-06	0.000141	Plasma Membrane	G-protein coupled receptor
synaptic vesicle glycoprotein 2B	SV2B		3.541	1.65e-07	7.61e-06	Plasma Membrane	transporter
glutamic--pyruvic transaminase	GPT		3.539	1.14e-10	4.01e-08	Cytoplasm	enzyme
single-pass membrane protein with coiled-coil domains 1	SMCO1	miR-18a-5p, miR-190a-3p	3.527	4.38e-08	2.86e-06	Other	other
pancreatic progenitor cell differentiation and proliferation factor like	PPDPFL		3.38	6.96e-05	0.000638	Other	other
fibroblast growth factor 13	FGF13		3.317	3.82e-09	5.51e-07	Extracellular Space	growth factor
chromogranin B	CHGB		3.306	8.17e-06	0.00013	Extracellular Space	other
